# Supplementary material for: Diagnosis of Bacterial Bloodstream Infections: A 16S Metagenomics Approach
Source: PLoS Negl Trop Dis. 2016 Feb 29;10(2):e0004470. doi: 10.1371/journal.pntd.0004470 (PMC4771206; doi:10.1371/journal.pntd.0004470)
Supplement: S1 File — (ZIP) [file pntd.0004470.s003.zip]

Archive with 2 entries (2 files):
- Run2GastUnfiltered.xls
- Run1GastUnflitered.xls
