# Supplementary material for: Diagnosis of Bacterial Bloodstream Infections: A 16S Metagenomics Approach
Source: PLoS Negl Trop Dis. 2016 Feb 29;10(2):e0004470. doi: 10.1371/journal.pntd.0004470 (PMC4771206; doi:10.1371/journal.pntd.0004470)
Supplement: S1 File — (ZIP) [file pntd.0004470.s003.zip › Run2GastUnfiltered.xls]

## Sheet: MCMA429_S5_L001
Kingdom	Phylum	Class	Order	Family	Genus	Species	Count	Percentage	Percentage (no unknowns)
Bacteria	Proteobacteria	Gammaproteobacteria	Enterobacteriales	Enterobacteriaceae	Kluyvera	intermedia	3	0.00419035	0.0908265
Bacteria	Proteobacteria	Betaproteobacteria	Burkholderiales	Comamonadaceae	Acidovorax		2	0.00279357	0.060551
Bacteria	Firmicutes	Bacilli	Lactobacillales	Enterococcaceae	Enterococcus	gallinarum	1	0.00139678	0.0302755
Bacteria	Proteobacteria	Gammaproteobacteria	Enterobacteriales	Enterobacteriaceae	Serratia		319	0.445574	9.65789
Bacteria	Proteobacteria	Gammaproteobacteria	Xanthomonadales	Xanthomonadaceae	Rhodanobacter		19	0.0265389	0.575235
Bacteria	Firmicutes	Clostridia	Clostridiales	Clostridiaceae	Clostridium		2	0.00279357	0.060551
Bacteria	Proteobacteria	Betaproteobacteria	Burkholderiales	Alcaligenaceae	Alcaligenes	faecalis	1	0.00139678	0.0302755
Bacteria	Firmicutes	Clostridia	Clostridiales	Veillonellaceae	Veillonella		1	0.00139678	0.0302755
Bacteria	Proteobacteria	Gammaproteobacteria	Pseudomonadales	Pseudomonadaceae	Pseudomonas	vranovensis	2	0.00279357	0.060551
Bacteria	Proteobacteria	Gammaproteobacteria	Enterobacteriales	Enterobacteriaceae	Citrobacter		4	0.00558714	0.121102
Bacteria	Proteobacteria	Gammaproteobacteria	Pseudomonadales	Moraxellaceae	Acinetobacter	parvus	1	0.00139678	0.0302755
Bacteria	Firmicutes	Clostridia	Clostridiales	Veillonellaceae	Acidaminococcus		15	0.0209518	0.454133
Bacteria	Firmicutes	Bacilli	Lactobacillales	Enterococcaceae	Enterococcus	gilvus	2	0.00279357	0.060551
Bacteria	Firmicutes	Clostridia	Clostridiales	Lachnospiraceae	Lachnospira		3	0.00419035	0.0908265
Bacteria	Proteobacteria	Betaproteobacteria	Neisseriales	Neisseriaceae			17	0.0237453	0.514684
Bacteria	Actinobacteria	Actinobacteria	Actinomycetales	Propionibacteriaceae	Propionibacterium		7	0.00977749	0.211929
Bacteria	Proteobacteria	Gammaproteobacteria	Pseudomonadales	Moraxellaceae	Psychrobacter		1	0.00139678	0.0302755
Bacteria	Proteobacteria	Gammaproteobacteria	Enterobacteriales	Enterobacteriaceae	Enterobacter		5	0.00698392	0.151378
Bacteria	Proteobacteria	Alphaproteobacteria	Rhodospirillales	Acetobacteraceae	Acetobacter	orientalis	1	0.00139678	0.0302755
Bacteria	Proteobacteria	Gammaproteobacteria	Enterobacteriales	Enterobacteriaceae	Hafnia		7	0.00977749	0.211929
Bacteria	Firmicutes	Erysipelotrichi	Erysipelotrichales	Erysipelotrichaceae	Erysipelothrix		3	0.00419035	0.0908265
Bacteria	Proteobacteria	Gammaproteobacteria	Alteromonadales	Shewanellaceae	Shewanella	putrefaciens	1	0.00139678	0.0302755
Bacteria	Proteobacteria	Gammaproteobacteria	Aeromonadales	Aeromonadaceae	Aeromonas	salmonicida	17	0.0237453	0.514684
Bacteria	Proteobacteria	Gammaproteobacteria	Alteromonadales	Shewanellaceae	Shewanella	baltica	23	0.032126	0.696337
Bacteria	Proteobacteria	Gammaproteobacteria	Pseudomonadales	Pseudomonadaceae	Pseudomonas	stutzeri	1	0.00139678	0.0302755
Bacteria	Proteobacteria	Gammaproteobacteria	Pseudomonadales	Moraxellaceae	Acinetobacter	lwoffii	4	0.00558714	0.121102
Bacteria	Firmicutes	Bacilli	Lactobacillales	Enterococcaceae	Enterococcus	casseliflavus	4	0.00558714	0.121102
Bacteria	Proteobacteria	Gammaproteobacteria	Enterobacteriales	Enterobacteriaceae	Yersinia	kristensenii	2	0.00279357	0.060551
Bacteria	Proteobacteria	Gammaproteobacteria	Oceanospirillales	Halomonadaceae	Halomonas	nitritophilus	7	0.00977749	0.211929
Bacteria	Proteobacteria	Gammaproteobacteria	Enterobacteriales	Enterobacteriaceae	Buttiauxella		2	0.00279357	0.060551
Bacteria	Bacteroidetes	Flavobacteria	Flavobacteriales	Flavobacteriaceae	Elizabethkingia		3	0.00419035	0.0908265
Bacteria	Proteobacteria	Gammaproteobacteria	Aeromonadales	Aeromonadaceae	Aeromonas		14	0.019555	0.423857
Bacteria	Proteobacteria	Alphaproteobacteria	Rhodospirillales	Acetobacteraceae	Acidocella		4	0.00558714	0.121102
Bacteria	Firmicutes	Clostridia	Clostridiales	Clostridiaceae	Clostridium	putrefaciens	4	0.00558714	0.121102
Bacteria	Proteobacteria	Gammaproteobacteria	Vibrionales	Vibrionaceae	Vibrio		9	0.0125711	0.27248
Bacteria	Proteobacteria	Gammaproteobacteria	Aeromonadales	Aeromonadaceae	Aeromonas	hydrophila	1	0.00139678	0.0302755
Bacteria	Proteobacteria	Gammaproteobacteria	Xanthomonadales	Xanthomonadaceae	Stenotrophomonas		1	0.00139678	0.0302755
Bacteria	Bacteroidetes	Bacteroidia	Bacteroidales	Bacteroidaceae	Bacteroides		1626	2.27117	49.228
Unknown							68290	95.3864	2067.51
Bacteria	Proteobacteria	Gammaproteobacteria	Enterobacteriales	Enterobacteriaceae			21	0.0293325	0.635786
Bacteria	Proteobacteria	Betaproteobacteria	Burkholderiales	Comamonadaceae	Comamonas		7	0.00977749	0.211929
Bacteria	OD1						7	0.00977749	0.211929
Bacteria	Proteobacteria	Gammaproteobacteria	Enterobacteriales	Enterobacteriaceae	Cedecea		8	0.0111743	0.242204
Bacteria	Proteobacteria	Epsilonproteobacteria	Campylobacterales	Campylobacteraceae	Sulfurospirillum		2	0.00279357	0.060551
Bacteria	Bacteroidetes	Flavobacteria	Flavobacteriales	Flavobacteriaceae	Flavobacterium		5	0.00698392	0.151378
Bacteria	Proteobacteria	Gammaproteobacteria	Vibrionales	Vibrionaceae	Listonella	anguillarum	1	0.00139678	0.0302755
Bacteria	Bacteroidetes	Sphingobacteria	Sphingobacteriales	Sphingobacteriaceae	Sphingobacteriaceae	Nubsella	1	0.00139678	0.0302755
Bacteria	Proteobacteria	Gammaproteobacteria	Enterobacteriales	Enterobacteriaceae	Serratia	grimesii	5	0.00698392	0.151378
Bacteria	Proteobacteria	Gammaproteobacteria	Pseudomonadales	Pseudomonadaceae	Pseudomonas	meridiana	3	0.00419035	0.0908265
Bacteria	Gemmatimonadetes	Gemmatimonadetes	Gemmatimonadales	Gemmatimonadaceae	Gemmatimonas		1	0.00139678	0.0302755
Bacteria	Proteobacteria	Alphaproteobacteria	Sphingomonadales	Sphingomonadaceae	Sphingomonas		4	0.00558714	0.121102
Bacteria	Fusobacteria	Fusobacteria	Fusobacteriales	Fusobacteriaceae	Fusobacterium	ulcerans	15	0.0209518	0.454133
Bacteria	Firmicutes	Bacilli	Lactobacillales	Carnobacteriaceae	Alkalibacterium	iburiense	2	0.00279357	0.060551
Bacteria	Firmicutes	Bacilli	Lactobacillales	Carnobacteriaceae	Alkalibacterium	olivapovliticus	632	0.882768	19.1341
Bacteria	Firmicutes	Bacilli	Lactobacillales	Enterococcaceae	Enterococcus	hawaiiensis	1	0.00139678	0.0302755
Bacteria	Actinobacteria	Actinobacteria	Actinomycetales	Microbacteriaceae	Schumannella	luteola	1	0.00139678	0.0302755
Bacteria	Proteobacteria	Gammaproteobacteria	Pseudomonadales	Moraxellaceae	Psychrobacter	cibarius	7	0.00977749	0.211929
Bacteria	Proteobacteria	Gammaproteobacteria	Pseudomonadales	Pseudomonadaceae	Pseudomonas		62	0.0866006	1.87708
Bacteria	Proteobacteria	Gammaproteobacteria	Pseudomonadales	Pseudomonadaceae	Pseudomonas	veronii	6	0.00838071	0.181653
Bacteria	Firmicutes	Clostridia	Clostridiales	Veillonellaceae	Zymophilus		9	0.0125711	0.27248
Bacteria	Fusobacteria	Fusobacteria	Fusobacteriales	Fusobacteriaceae	Fusobacterium	varium	1	0.00139678	0.0302755
Bacteria	Proteobacteria	Gammaproteobacteria	Aeromonadales	Aeromonadaceae	Aeromonas	molluscorum	2	0.00279357	0.060551
Bacteria	Proteobacteria	Gammaproteobacteria	Alteromonadales	Shewanellaceae	Shewanella		215	0.300309	6.50923
Bacteria	Actinobacteria	Actinobacteria	Actinomycetales	Dietziaceae	Dietzia	natronolimnaea	11	0.0153646	0.333031
Bacteria	Bacteroidetes	Sphingobacteria	Sphingobacteriales	Sphingobacteriaceae	Sphingobacteriaceae	Pedobacter	13	0.0181582	0.393582
Bacteria	Proteobacteria	Epsilonproteobacteria	Campylobacterales	Campylobacteraceae	Arcobacter		51	0.071236	1.54405
Bacteria	Bacteroidetes	Flavobacteria	Flavobacteriales	Flavobacteriaceae	Chryseobacterium		2	0.00279357	0.060551
Bacteria	Proteobacteria	Gammaproteobacteria	Pseudomonadales	Moraxellaceae	Psychrobacter	immobilis	1	0.00139678	0.0302755
Bacteria	Proteobacteria	Gammaproteobacteria	Oceanospirillales	Halomonadaceae	Halomonas	variabilis	3	0.00419035	0.0908265
Bacteria	Proteobacteria	Gammaproteobacteria	Pseudomonadales	Pseudomonadaceae	Pseudomonas	mandelii	1	0.00139678	0.0302755
Bacteria	Proteobacteria	Betaproteobacteria	Burkholderiales	Alcaligenaceae	Alcaligenes		4	0.00558714	0.121102
Bacteria	Proteobacteria	Betaproteobacteria	Burkholderiales	Oxalobacteraceae	Janthinobacterium		1	0.00139678	0.0302755
Bacteria	Proteobacteria	Alphaproteobacteria	Caulobacterales	Caulobacteraceae	Brevundimonas		6	0.00838071	0.181653
Bacteria	Proteobacteria	Gammaproteobacteria	Enterobacteriales	Enterobacteriaceae	Yersinia	intermedia	2	0.00279357	0.060551
Bacteria	Firmicutes	Bacilli	Lactobacillales	Aerococcaceae	Eremococcus		2	0.00279357	0.060551
Bacteria	Proteobacteria	Gammaproteobacteria	Pseudomonadales	Moraxellaceae	Acinetobacter		7	0.00977749	0.211929
Bacteria	Proteobacteria	Betaproteobacteria	Burkholderiales	Oxalobacteraceae	Janthinobacterium	lividum	1	0.00139678	0.0302755
Bacteria	Proteobacteria	Alphaproteobacteria	Rhizobiales	Rhizobiaceae	Rhizobium		9	0.0125711	0.27248
Bacteria	Proteobacteria	Gammaproteobacteria	Enterobacteriales	Enterobacteriaceae	Yersinia		2	0.00279357	0.060551
Bacteria	Firmicutes	Bacilli	Lactobacillales	Streptococcaceae	Lactococcus	lactis	1	0.00139678	0.0302755
Bacteria	Firmicutes	Bacilli	Lactobacillales	Carnobacteriaceae	Marinilactibacillus	psychrotolerans	3	0.00419035	0.0908265
Bacteria	Firmicutes	Bacilli	Bacillales	Bacillaceae	Bacillus		2	0.00279357	0.060551
Bacteria	Firmicutes	Bacilli	Lactobacillales	Carnobacteriaceae	Carnobacterium	maltaromaticum	3	0.00419035	0.0908265
Bacteria							5	0.00698392	0.151378
Bacteria	Firmicutes	Bacilli	Lactobacillales	Enterococcaceae	Enterococcus		16	0.0223486	0.484408

## Sheet: MCMA430_S6_L001
Kingdom	Phylum	Class	Order	Family	Genus	Species	Count	Percentage	Percentage (no unknowns)
Bacteria	Actinobacteria	Actinobacteria	Actinomycetales	Corynebacteriaceae	Corynebacterium	testudinoris	3	0.00620899	0.0872347
Bacteria	Proteobacteria	Gammaproteobacteria	Xanthomonadales	Xanthomonadaceae	Stenotrophomonas		1	0.00206966	0.0290782
Bacteria	Proteobacteria	Gammaproteobacteria	Enterobacteriales	Enterobacteriaceae	Serratia		316	0.654014	9.18872
Unknown							44878	92.8824	1304.97
Bacteria	Firmicutes	Clostridia	Clostridiales	Veillonellaceae	Zymophilus		6	0.012418	0.174469
Organelle	Chloroplast	Chlorophyta					3	0.00620899	0.0872347
Bacteria	Proteobacteria	Gammaproteobacteria	Enterobacteriales	Enterobacteriaceae	Citrobacter		5	0.0103483	0.145391
Bacteria	Proteobacteria	Betaproteobacteria	Neisseriales	Neisseriaceae			4	0.00827866	0.116313
Bacteria	Firmicutes	Clostridia	Clostridiales	Veillonellaceae	Acidaminococcus		13	0.0269056	0.378017
Bacteria	Firmicutes	Bacilli	Lactobacillales	Enterococcaceae	Enterococcus		23	0.0476023	0.668799
Bacteria	Proteobacteria	Gammaproteobacteria	Enterobacteriales	Enterobacteriaceae	Yersinia	pestis	2	0.00413933	0.0581564
Bacteria	Bacteroidetes	Flavobacteria	Flavobacteriales	Flavobacteriaceae	Flavobacterium		3	0.00620899	0.0872347
Bacteria	Proteobacteria	Gammaproteobacteria	Xanthomonadales	Xanthomonadaceae			1	0.00206966	0.0290782
Bacteria	Proteobacteria	Gammaproteobacteria	Xanthomonadales	Xanthomonadaceae	Rhodanobacter	fulvus	1	0.00206966	0.0290782
Bacteria	Proteobacteria	Alphaproteobacteria	Caulobacterales	Caulobacteraceae	Brevundimonas		1	0.00206966	0.0290782
Bacteria	Proteobacteria	Gammaproteobacteria	Pseudomonadales	Moraxellaceae	Psychrobacter		5	0.0103483	0.145391
Bacteria	Proteobacteria	Gammaproteobacteria	Enterobacteriales	Enterobacteriaceae	Cedecea		2	0.00413933	0.0581564
Bacteria	Proteobacteria	Gammaproteobacteria	Enterobacteriales	Enterobacteriaceae	Yersinia	intermedia	1	0.00206966	0.0290782
Bacteria	Proteobacteria	Gammaproteobacteria	Aeromonadales	Aeromonadaceae	Aeromonas	salmonicida	15	0.031045	0.436173
Bacteria	Proteobacteria	Gammaproteobacteria	Alteromonadales	Shewanellaceae	Shewanella	baltica	15	0.031045	0.436173
Bacteria	Proteobacteria	Gammaproteobacteria	Vibrionales	Vibrionaceae	Listonella	anguillarum	3	0.00620899	0.0872347
Bacteria	Proteobacteria	Betaproteobacteria	Burkholderiales	Oxalobacteraceae	Janthinobacterium		2	0.00413933	0.0581564
Bacteria	Firmicutes	Bacilli	Lactobacillales	Enterococcaceae	Enterococcus	casseliflavus	1	0.00206966	0.0290782
Bacteria	Proteobacteria	Gammaproteobacteria	Oceanospirillales	Halomonadaceae	Halomonas	nitritophilus	7	0.0144877	0.203548
Bacteria	Spirochaetes	Spirochaetes	Spirochaetales	Spirochaetaceae	Spirochaeta		1	0.00206966	0.0290782
Bacteria	Bacteroidetes	Flavobacteria	Flavobacteriales	Flavobacteriaceae	Elizabethkingia		10	0.0206966	0.290782
Bacteria	Proteobacteria	Gammaproteobacteria	Aeromonadales	Aeromonadaceae	Aeromonas		10	0.0206966	0.290782
Bacteria	Proteobacteria	Gammaproteobacteria	Aeromonadales	Aeromonadaceae	Aeromonas	hydrophila	9	0.018627	0.261704
Bacteria	Proteobacteria	Gammaproteobacteria	Vibrionales	Vibrionaceae	Vibrio		23	0.0476023	0.668799
Bacteria	Bacteroidetes	Sphingobacteria	Sphingobacteriales	Sphingobacteriaceae	Sphingobacteriaceae	Sphingobacterium	7	0.0144877	0.203548
Bacteria	Proteobacteria	Gammaproteobacteria	Enterobacteriales	Enterobacteriaceae	Enterobacter		13	0.0269056	0.378017
Bacteria	Bacteroidetes	Bacteroidia	Bacteroidales	Bacteroidaceae	Bacteroides		1706	3.53085	49.6074
Bacteria	Proteobacteria	Gammaproteobacteria	Enterobacteriales	Enterobacteriaceae	Providencia		2	0.00413933	0.0581564
Bacteria	Proteobacteria	Gammaproteobacteria	Xanthomonadales	Xanthomonadaceae	Rhodanobacter		13	0.0269056	0.378017
Bacteria	Proteobacteria	Gammaproteobacteria	Enterobacteriales	Enterobacteriaceae			47	0.0972743	1.36668
Bacteria	Proteobacteria	Betaproteobacteria	Burkholderiales	Comamonadaceae	Comamonas		1	0.00206966	0.0290782
Bacteria	OD1						7	0.0144877	0.203548
Bacteria	Proteobacteria	Gammaproteobacteria	Enterobacteriales	Enterobacteriaceae	Hafnia		2	0.00413933	0.0581564
Bacteria	Proteobacteria	Epsilonproteobacteria	Campylobacterales	Campylobacteraceae	Sulfurospirillum		6	0.012418	0.174469
Bacteria	Proteobacteria	Gammaproteobacteria	Pseudomonadales	Pseudomonadaceae	Pseudomonas	rhodesiae	1	0.00206966	0.0290782
Bacteria	Proteobacteria	Gammaproteobacteria	Enterobacteriales	Enterobacteriaceae	Yersinia	kristensenii	1	0.00206966	0.0290782
Bacteria	Proteobacteria	Alphaproteobacteria	Sphingomonadales	Sphingomonadaceae	Sphingobium		8	0.0165573	0.232626
Bacteria	Bacteroidetes	Sphingobacteria	Sphingobacteriales	Sphingobacteriaceae	Sphingobacteriaceae	Nubsella	1	0.00206966	0.0290782
Bacteria	Proteobacteria	Gammaproteobacteria	Enterobacteriales	Enterobacteriaceae	Serratia	grimesii	2	0.00413933	0.0581564
Bacteria	Proteobacteria	Betaproteobacteria	Burkholderiales	Alcaligenaceae	Alcaligenes	faecalis	2	0.00413933	0.0581564
Bacteria	Proteobacteria	Alphaproteobacteria	Sphingomonadales	Sphingomonadaceae	Sphingomonas		12	0.024836	0.348939
Bacteria	Fusobacteria	Fusobacteria	Fusobacteriales	Fusobacteriaceae	Fusobacterium	ulcerans	11	0.0227663	0.31986
Bacteria	Firmicutes	Bacilli	Lactobacillales	Carnobacteriaceae	Alkalibacterium	iburiense	7	0.0144877	0.203548
Bacteria	Firmicutes	Bacilli	Lactobacillales	Carnobacteriaceae	Alkalibacterium	olivapovliticus	645	1.33493	18.7555
Bacteria	TM7						2	0.00413933	0.0581564
Bacteria	Proteobacteria	Gammaproteobacteria	Pseudomonadales	Pseudomonadaceae	Pseudomonas		64	0.132459	1.86101
Bacteria	Firmicutes	Clostridia	Clostridiales	Clostridiaceae	Clostridium		8	0.0165573	0.232626
Bacteria	Proteobacteria	Betaproteobacteria	Burkholderiales	Oxalobacteraceae	Naxibacter		1	0.00206966	0.0290782
Bacteria	Proteobacteria	Gammaproteobacteria	Xanthomonadales	Xanthomonadaceae	Luteimonas		3	0.00620899	0.0872347
Bacteria	Proteobacteria	Gammaproteobacteria	Aeromonadales	Aeromonadaceae	Aeromonas	molluscorum	6	0.012418	0.174469
Bacteria	Proteobacteria	Gammaproteobacteria	Oceanospirillales	Halomonadaceae	Halomonas		3	0.00620899	0.0872347
Bacteria	Proteobacteria	Gammaproteobacteria	Alteromonadales	Shewanellaceae	Shewanella		246	0.509138	7.15324
Bacteria	Bacteroidetes	Sphingobacteria	Sphingobacteriales	Sphingobacteriaceae	Sphingobacteriaceae	Pedobacter	6	0.012418	0.174469
Bacteria	Proteobacteria	Epsilonproteobacteria	Campylobacterales	Campylobacteraceae	Arcobacter		33	0.0682989	0.959581
Bacteria	Bacteroidetes	Flavobacteria	Flavobacteriales	Flavobacteriaceae	Chryseobacterium		1	0.00206966	0.0290782
Bacteria	Proteobacteria	Gammaproteobacteria	Pseudomonadales	Moraxellaceae	Acinetobacter	lwoffii	12	0.024836	0.348939
Bacteria	Actinobacteria	Actinobacteria	Actinomycetales	Microbacteriaceae	Leucobacter		3	0.00620899	0.0872347
Bacteria	Proteobacteria	Betaproteobacteria	Burkholderiales	Alcaligenaceae	Alcaligenes		2	0.00413933	0.0581564
Bacteria	Firmicutes	Clostridia	Clostridiales	Veillonellaceae	Propionispira		1	0.00206966	0.0290782
Bacteria	Firmicutes	Bacilli	Lactobacillales	Enterococcaceae	Enterococcus	gilvus	2	0.00413933	0.0581564
Bacteria	Proteobacteria	Alphaproteobacteria	Rhizobiales	Hyphomicrobiaceae	Devosia		1	0.00206966	0.0290782
Bacteria	Proteobacteria	Betaproteobacteria	Burkholderiales	Alcaligenaceae	Bordetella		2	0.00413933	0.0581564
Bacteria	Proteobacteria	Gammaproteobacteria	Pseudomonadales	Pseudomonadaceae	Pseudomonas	meridiana	5	0.0103483	0.145391
Bacteria	Firmicutes	Bacilli	Lactobacillales	Aerococcaceae	Eremococcus		2	0.00413933	0.0581564
Bacteria	Proteobacteria	Alphaproteobacteria	Rhizobiales	Brucellaceae	Ochrobactrum		3	0.00620899	0.0872347
Bacteria	Proteobacteria	Gammaproteobacteria	Pseudomonadales	Moraxellaceae	Acinetobacter		20	0.0413933	0.581564
Bacteria	Proteobacteria	Gammaproteobacteria	Pseudomonadales	Moraxellaceae	Psychrobacter	cibarius	11	0.0227663	0.31986
Bacteria	Proteobacteria	Alphaproteobacteria	Rhizobiales	Rhizobiaceae	Rhizobium		6	0.012418	0.174469
Bacteria	Firmicutes	Bacilli	Lactobacillales	Aerococcaceae	Flacklamia		4	0.00827866	0.116313
Bacteria	Firmicutes	Bacilli	Lactobacillales	Carnobacteriaceae	Marinilactibacillus	psychrotolerans	8	0.0165573	0.232626
Bacteria	Firmicutes	Bacilli	Lactobacillales	Carnobacteriaceae	Carnobacterium	maltaromaticum	2	0.00413933	0.0581564
Bacteria	Proteobacteria	Gammaproteobacteria	Enterobacteriales	Enterobacteriaceae	Buttiauxella		1	0.00206966	0.0290782
Bacteria	Proteobacteria	Gammaproteobacteria	Pseudomonadales	Pseudomonadaceae	Pseudomonas	fluorescens	1	0.00206966	0.0290782

## Sheet: MCMA431_S7_L001
Kingdom	Phylum	Class	Order	Family	Genus	Species	Count	Percentage	Percentage (no unknowns)
Bacteria	Actinobacteria	Actinobacteria	Actinomycetales	Dietziaceae	Dietzia	papillomatosis	1	0.00268089	0.038835
Bacteria	Proteobacteria	Betaproteobacteria	Burkholderiales	Comamonadaceae	Acidovorax		4	0.0107236	0.15534
Bacteria	Proteobacteria	Betaproteobacteria	Neisseriales	Neisseriaceae	Neisseria		5	0.0134045	0.194175
Bacteria	Proteobacteria	Gammaproteobacteria	Enterobacteriales	Enterobacteriaceae	Serratia		229	0.613925	8.8932
Unknown							34726	93.0967	1348.58
Bacteria	Firmicutes	Clostridia	Clostridiales	Veillonellaceae	Zymophilus		1	0.00268089	0.038835
Bacteria	Firmicutes	Clostridia	Clostridiales	Veillonellaceae	Veillonella		2	0.00536179	0.0776699
Bacteria	Proteobacteria	Gammaproteobacteria	Pseudomonadales	Pseudomonadaceae	Pseudomonas	vranovensis	3	0.00804268	0.116505
Bacteria	Proteobacteria	Gammaproteobacteria	Enterobacteriales	Enterobacteriaceae	Citrobacter		5	0.0134045	0.194175
Bacteria	Proteobacteria	Gammaproteobacteria	Xanthomonadales	Xanthomonadaceae	Lysobacter		2	0.00536179	0.0776699
Bacteria	Proteobacteria	Betaproteobacteria	Neisseriales	Neisseriaceae			8	0.0214471	0.31068
Bacteria	Firmicutes	Clostridia	Clostridiales	Veillonellaceae	Acidaminococcus		24	0.0643414	0.932039
Bacteria	Proteobacteria	Gammaproteobacteria	Enterobacteriales	Enterobacteriaceae	Hafnia		4	0.0107236	0.15534
Bacteria	Firmicutes	Bacilli	Lactobacillales	Enterococcaceae	Enterococcus		18	0.0482561	0.699029
Bacteria	Firmicutes	Clostridia	Clostridiales	Clostridiaceae	Alkaliphilus	oremlandii	1	0.00268089	0.038835
Bacteria	Proteobacteria	Gammaproteobacteria	Xanthomonadales	Xanthomonadaceae			1	0.00268089	0.038835
Bacteria	Proteobacteria	Gammaproteobacteria	Pasteurellales	Pasteurellaceae	Haemophilus		2	0.00536179	0.0776699
Bacteria	Proteobacteria	Gammaproteobacteria	Pseudomonadales	Moraxellaceae	Psychrobacter		4	0.0107236	0.15534
Bacteria	Actinobacteria	Actinobacteria	Actinomycetales	Micrococcaceae	Nesterenkonia	xinjiangensis	2	0.00536179	0.0776699
Bacteria	Proteobacteria	Gammaproteobacteria	Enterobacteriales	Enterobacteriaceae	Cedecea		5	0.0134045	0.194175
Bacteria	Proteobacteria	Gammaproteobacteria	Pseudomonadales	Pseudomonadaceae	Pseudomonas	meridiana	1	0.00268089	0.038835
Bacteria	Proteobacteria	Gammaproteobacteria	Aeromonadales	Aeromonadaceae	Aeromonas	salmonicida	7	0.0187663	0.271845
Bacteria	Proteobacteria	Gammaproteobacteria	Alteromonadales	Shewanellaceae	Shewanella	baltica	13	0.0348516	0.504854
Bacteria	Proteobacteria	Gammaproteobacteria	Vibrionales	Vibrionaceae	Listonella	anguillarum	6	0.0160854	0.23301
Bacteria	Proteobacteria	Gammaproteobacteria	Pseudomonadales	Moraxellaceae	Acinetobacter	lwoffii	4	0.0107236	0.15534
Bacteria	Firmicutes	Bacilli	Lactobacillales	Enterococcaceae	Enterococcus	casseliflavus	6	0.0160854	0.23301
Bacteria	Spirochaetes	Spirochaetes	Spirochaetales	Spirochaetaceae	Spirochaeta		1	0.00268089	0.038835
Bacteria	Bacteroidetes	Flavobacteria	Flavobacteriales	Flavobacteriaceae	Elizabethkingia		1	0.00268089	0.038835
Bacteria	Proteobacteria	Gammaproteobacteria	Aeromonadales	Aeromonadaceae	Aeromonas		13	0.0348516	0.504854
Bacteria	Proteobacteria	Gammaproteobacteria	Vibrionales	Vibrionaceae	Vibrio		17	0.0455752	0.660194
Bacteria	Bacteroidetes	Sphingobacteria	Sphingobacteriales	Sphingobacteriaceae	Sphingobacteriaceae	Sphingobacterium	3	0.00804268	0.116505
Bacteria	Actinobacteria	Actinobacteria	Actinomycetales	Propionibacteriaceae	Friedmanniella		1	0.00268089	0.038835
Bacteria	Proteobacteria	Gammaproteobacteria	Enterobacteriales	Enterobacteriaceae	Enterobacter		8	0.0214471	0.31068
Bacteria	Bacteroidetes	Bacteroidia	Bacteroidales	Bacteroidaceae	Bacteroides		1294	3.46908	50.2524
Bacteria	Proteobacteria	Gammaproteobacteria	Xanthomonadales	Xanthomonadaceae	Rhodanobacter		15	0.0402134	0.582524
Bacteria	Proteobacteria	Gammaproteobacteria	Enterobacteriales	Enterobacteriaceae			31	0.0831077	1.20388
Bacteria	Firmicutes	Bacilli	Bacillales	Planococcaceae	Lysinibacillus	sphaericus	3	0.00804268	0.116505
Bacteria	OD1						1	0.00268089	0.038835
Bacteria	Proteobacteria	Betaproteobacteria	Burkholderiales	Comamonadaceae	Variovorax	paradoxus	2	0.00536179	0.0776699
Bacteria	Proteobacteria	Epsilonproteobacteria	Campylobacterales	Campylobacteraceae	Sulfurospirillum		2	0.00536179	0.0776699
Bacteria	Actinobacteria	Actinobacteria	Actinomycetales	Microbacteriaceae	Frigoribacterium	faeni	1	0.00268089	0.038835
Bacteria	Proteobacteria	Alphaproteobacteria	Sphingomonadales	Sphingomonadaceae	Sphingomonas		2	0.00536179	0.0776699
Bacteria	Proteobacteria	Gammaproteobacteria	Enterobacteriales	Enterobacteriaceae	Yersinia	kristensenii	2	0.00536179	0.0776699
Bacteria	Actinobacteria	Actinobacteria	Actinomycetales	Micrococcaceae	Micrococcus	luteus	2	0.00536179	0.0776699
Bacteria	Bacteroidetes	Sphingobacteria	Sphingobacteriales	Sphingobacteriaceae	Sphingobacteriaceae	Nubsella	1	0.00268089	0.038835
Bacteria	Proteobacteria	Gammaproteobacteria	Enterobacteriales	Enterobacteriaceae	Serratia	grimesii	1	0.00268089	0.038835
Bacteria	Proteobacteria	Gammaproteobacteria	Enterobacteriales	Enterobacteriaceae	Raoultella	terrigena	1	0.00268089	0.038835
Bacteria	Fusobacteria	Fusobacteria	Fusobacteriales	Fusobacteriaceae	Fusobacterium	ulcerans	17	0.0455752	0.660194
Bacteria	Proteobacteria	Betaproteobacteria	Burkholderiales	Comamonadaceae	Delftia		5	0.0134045	0.194175
Bacteria	Firmicutes	Bacilli	Lactobacillales	Carnobacteriaceae	Alkalibacterium	olivapovliticus	471	1.2627	18.2913
Bacteria	Proteobacteria	Gammaproteobacteria	Enterobacteriales	Enterobacteriaceae	Escherichia	coli	3	0.00804268	0.116505
Bacteria	Proteobacteria	Betaproteobacteria	Burkholderiales	Comamonadaceae	Tepidimonas		4	0.0107236	0.15534
Bacteria	Proteobacteria	Betaproteobacteria	Burkholderiales	Comamonadaceae	Variovorax		1	0.00268089	0.038835
Bacteria	Proteobacteria	Gammaproteobacteria	Pseudomonadales	Pseudomonadaceae	Pseudomonas		30	0.0804268	1.16505
Bacteria	Proteobacteria	Gammaproteobacteria	Pseudomonadales	Pseudomonadaceae	Pseudomonas	veronii	4	0.0107236	0.15534
Bacteria	Firmicutes	Clostridia	Clostridiales	Clostridiaceae	Clostridium		11	0.0294898	0.427184
Bacteria	Fusobacteria	Fusobacteria	Fusobacteriales	Fusobacteriaceae	Fusobacterium	varium	1	0.00268089	0.038835
Bacteria	Firmicutes	Bacilli	Bacillales	Bacillaceae	Geobacillus		1	0.00268089	0.038835
Bacteria	Actinobacteria	Actinobacteria	Actinomycetales	Micrococcaceae	Nesterenkonia		1	0.00268089	0.038835
Bacteria	Proteobacteria	Gammaproteobacteria	Aeromonadales	Aeromonadaceae	Aeromonas	molluscorum	1	0.00268089	0.038835
Bacteria	Proteobacteria	Gammaproteobacteria	Alteromonadales	Shewanellaceae	Shewanella		165	0.442347	6.40777
Bacteria	Firmicutes	Bacilli	Lactobacillales	Streptococcaceae	Lactococcus		2	0.00536179	0.0776699
Bacteria	Proteobacteria	Betaproteobacteria	Burkholderiales	Comamonadaceae	Comamonas		1	0.00268089	0.038835
Bacteria	Proteobacteria	Epsilonproteobacteria	Campylobacterales	Campylobacteraceae	Arcobacter		20	0.0536179	0.776699
Bacteria	Bacteroidetes	Flavobacteria	Flavobacteriales	Flavobacteriaceae	Chryseobacterium		15	0.0402134	0.582524
Bacteria	Bacteroidetes	Flavobacteria	Flavobacteriales	Flavobacteriaceae	Chryseobacterium	balustinum	1	0.00268089	0.038835
Bacteria	Proteobacteria	Betaproteobacteria	Burkholderiales	Alcaligenaceae	Alcaligenes		1	0.00268089	0.038835
Bacteria	Proteobacteria	Betaproteobacteria	Burkholderiales	Oxalobacteraceae	Janthinobacterium		1	0.00268089	0.038835
Bacteria	Proteobacteria	Alphaproteobacteria	Caulobacterales	Caulobacteraceae	Brevundimonas		3	0.00804268	0.116505
Bacteria	Proteobacteria	Alphaproteobacteria	Rhizobiales	Phyllobacteriaceae	Mesorhizobium		1	0.00268089	0.038835
Bacteria	Firmicutes	Bacilli	Lactobacillales	Aerococcaceae	Eremococcus		2	0.00536179	0.0776699
Bacteria	Proteobacteria	Gammaproteobacteria	Pseudomonadales	Moraxellaceae	Acinetobacter		27	0.0723841	1.04854
Bacteria	Proteobacteria	Gammaproteobacteria	Pseudomonadales	Moraxellaceae	Psychrobacter	cibarius	6	0.0160854	0.23301
Bacteria	Proteobacteria	Alphaproteobacteria	Rhizobiales	Rhizobiaceae	Rhizobium		10	0.0268089	0.38835
Bacteria	Proteobacteria	Gammaproteobacteria	Enterobacteriales	Enterobacteriaceae	Yersinia		1	0.00268089	0.038835
Bacteria	Proteobacteria	Gammaproteobacteria	Pseudomonadales	Pseudomonadaceae	Pseudomonas	stutzeri	1	0.00268089	0.038835
Bacteria	Firmicutes	Bacilli	Lactobacillales	Carnobacteriaceae	Marinilactibacillus	psychrotolerans	4	0.0107236	0.15534
Bacteria	Proteobacteria	Gammaproteobacteria	Pseudomonadales	Pseudomonadaceae	Pseudomonas	gessardii	1	0.00268089	0.038835
Bacteria	Proteobacteria	Gammaproteobacteria	Aeromonadales	Aeromonadaceae	Aeromonas	punctata	1	0.00268089	0.038835
Bacteria	Firmicutes	Bacilli	Lactobacillales	Carnobacteriaceae	Carnobacterium	maltaromaticum	2	0.00536179	0.0776699

## Sheet: MCMA433_S8_L001
Kingdom	Phylum	Class	Order	Family	Genus	Species	Count	Percentage	Percentage (no unknowns)
Bacteria	Proteobacteria	Gammaproteobacteria	Xanthomonadales	Xanthomonadaceae	Stenotrophomonas		1	0.00153287	0.0261506
Bacteria	Proteobacteria	Gammaproteobacteria	Pseudomonadales	Moraxellaceae	Acinetobacter	baumannii	4	0.00613149	0.104603
Bacteria	Proteobacteria	Gammaproteobacteria	Pseudomonadales	Pseudomonadaceae	Pseudomonas	veronii	3	0.00459862	0.0784519
Bacteria	Proteobacteria	Gammaproteobacteria	Enterobacteriales	Enterobacteriaceae	Serratia		334	0.511979	8.73431
Bacteria	Proteobacteria	Gammaproteobacteria	Xanthomonadales	Xanthomonadaceae	Rhodanobacter		23	0.0352561	0.601464
Bacteria	Proteobacteria	Betaproteobacteria	Burkholderiales	Alcaligenaceae	Alcaligenes	faecalis	4	0.00613149	0.104603
Bacteria	Proteobacteria	Alphaproteobacteria	Rhodospirillales	Unassigned	Geminicoccus		3	0.00459862	0.0784519
Bacteria	Proteobacteria	Gammaproteobacteria	Enterobacteriales	Enterobacteriaceae	Citrobacter		7	0.0107301	0.183054
Bacteria	Proteobacteria	Gammaproteobacteria	Pseudomonadales	Pseudomonadaceae	Pseudomonas	fluorescens	1	0.00153287	0.0261506
Bacteria	Firmicutes	Clostridia	Clostridiales	Veillonellaceae	Acidaminococcus		17	0.0260588	0.444561
Bacteria	Firmicutes	Bacilli	Lactobacillales	Enterococcaceae	Enterococcus		15	0.0229931	0.392259
Bacteria	Bacteroidetes	Flavobacteria	Flavobacteriales	Flavobacteriaceae	Flavobacterium		1	0.00153287	0.0261506
Bacteria	Proteobacteria	Betaproteobacteria	Neisseriales	Neisseriaceae			21	0.0321903	0.549163
Bacteria	Proteobacteria	Alphaproteobacteria	Rhodobacterales	Rhodobacteraceae	Paracoccus		2	0.00306574	0.0523013
Bacteria	Firmicutes	Clostridia	Clostridiales	Lachnospiraceae			4	0.00613149	0.104603
Bacteria	Proteobacteria	Alphaproteobacteria	Caulobacterales	Caulobacteraceae	Brevundimonas		5	0.00766436	0.130753
Bacteria	Proteobacteria	Betaproteobacteria	Burkholderiales	Comamonadaceae	Pelomonas	aquatica	1	0.00153287	0.0261506
Bacteria	Proteobacteria	Gammaproteobacteria	Enterobacteriales	Enterobacteriaceae	Hafnia		4	0.00613149	0.104603
Bacteria	Proteobacteria	Gammaproteobacteria	Vibrionales	Vibrionaceae	Vibrio	rumoiensis	1	0.00153287	0.0261506
Bacteria	Proteobacteria	Alphaproteobacteria	Rhizobiales	Phyllobacteriaceae	Mesorhizobium		1	0.00153287	0.0261506
Bacteria	Tenericutes	Mollicutes	Acholeplasmatales	Acholeplasmataceae	Acholeplasma	pleciae	1	0.00153287	0.0261506
Bacteria	Proteobacteria	Gammaproteobacteria	Aeromonadales	Aeromonadaceae	Aeromonas	salmonicida	10	0.0153287	0.261506
Bacteria	Proteobacteria	Gammaproteobacteria	Alteromonadales	Shewanellaceae	Shewanella	baltica	12	0.0183945	0.313808
Bacteria	Proteobacteria	Gammaproteobacteria	Vibrionales	Vibrionaceae	Listonella	anguillarum	3	0.00459862	0.0784519
Bacteria	Proteobacteria	Gammaproteobacteria	Pseudomonadales	Moraxellaceae	Acinetobacter	lwoffii	10	0.0153287	0.261506
Bacteria	Firmicutes	Bacilli	Lactobacillales	Enterococcaceae	Enterococcus	casseliflavus	2	0.00306574	0.0523013
Bacteria	Spirochaetes	Spirochaetes	Spirochaetales	Spirochaetaceae	Spirochaeta		2	0.00306574	0.0523013
Bacteria	Bacteroidetes	Flavobacteria	Flavobacteriales	Flavobacteriaceae	Elizabethkingia		3	0.00459862	0.0784519
Bacteria	Proteobacteria	Gammaproteobacteria	Aeromonadales	Aeromonadaceae	Aeromonas		18	0.0275917	0.470711
Bacteria	Firmicutes	Clostridia	Clostridiales	Clostridiaceae	Clostridium	putrefaciens	2	0.00306574	0.0523013
Bacteria	Proteobacteria	Gammaproteobacteria	Vibrionales	Vibrionaceae	Vibrio		11	0.0168616	0.287657
Bacteria	Bacteroidetes	Sphingobacteria	Sphingobacteriales	Sphingobacteriaceae	Sphingobacteriaceae	Sphingobacterium	1	0.00153287	0.0261506
Bacteria	Proteobacteria	Gammaproteobacteria	Enterobacteriales	Enterobacteriaceae	Enterobacter		13	0.0199273	0.339958
Bacteria	Bacteroidetes	Bacteroidia	Bacteroidales	Bacteroidaceae	Bacteroides		1949	2.98757	50.9676
Bacteria	Proteobacteria	Betaproteobacteria	Burkholderiales	Comamonadaceae	Delftia		1	0.00153287	0.0261506
Unknown							61413	94.1383	1605.99
Bacteria	Proteobacteria	Gammaproteobacteria	Enterobacteriales	Enterobacteriaceae			41	0.0628478	1.07218
Bacteria	Proteobacteria	Betaproteobacteria	Burkholderiales	Oxalobacteraceae	Janthinobacterium	lividum	1	0.00153287	0.0261506
Bacteria	OD1						8	0.012263	0.209205
Bacteria	Proteobacteria	Gammaproteobacteria	Enterobacteriales	Enterobacteriaceae	Cedecea		1	0.00153287	0.0261506
Bacteria	Proteobacteria	Betaproteobacteria	Burkholderiales	Oxalobacteraceae	Janthinobacterium		4	0.00613149	0.104603
Bacteria	Proteobacteria	Gammaproteobacteria	Enterobacteriales	Enterobacteriaceae	Kluyvera		1	0.00153287	0.0261506
Bacteria	Proteobacteria	Gammaproteobacteria	Enterobacteriales	Enterobacteriaceae	Citrobacter	gillenii	3	0.00459862	0.0784519
Bacteria	Actinobacteria	Actinobacteria	Actinomycetales	Micrococcaceae	Nesterenkonia		2	0.00306574	0.0523013
Bacteria	Proteobacteria	Betaproteobacteria	Burkholderiales	Alcaligenaceae	Bordetella		1	0.00153287	0.0261506
Bacteria	Proteobacteria	Gammaproteobacteria	Enterobacteriales	Enterobacteriaceae	Yersinia	kristensenii	3	0.00459862	0.0784519
Bacteria	Bacteroidetes	Flavobacteria	Flavobacteriales	Flavobacteriaceae	Elizabethkingia	meningoseptica	1	0.00153287	0.0261506
Bacteria	Bacteroidetes	Sphingobacteria	Sphingobacteriales	Sphingobacteriaceae	Sphingobacteriaceae	Nubsella	2	0.00306574	0.0523013
Bacteria	Proteobacteria	Gammaproteobacteria	Enterobacteriales	Enterobacteriaceae	Serratia	grimesii	2	0.00306574	0.0523013
Bacteria	Bacteroidetes	Bacteroidia	Bacteroidales	Prevotellaceae	Prevotella		7	0.0107301	0.183054
Bacteria	Proteobacteria	Gammaproteobacteria	Enterobacteriales	Enterobacteriaceae	Buttiauxella		3	0.00459862	0.0784519
Bacteria	Proteobacteria	Alphaproteobacteria	Sphingomonadales	Sphingomonadaceae	Sphingomonas		3	0.00459862	0.0784519
Bacteria	Fusobacteria	Fusobacteria	Fusobacteriales	Fusobacteriaceae	Fusobacterium	ulcerans	23	0.0352561	0.601464
Bacteria	Firmicutes	Bacilli	Lactobacillales	Carnobacteriaceae	Alkalibacterium	iburiense	1	0.00153287	0.0261506
Bacteria	Firmicutes	Bacilli	Lactobacillales	Carnobacteriaceae	Alkalibacterium	olivapovliticus	718	1.1006	18.7762
Bacteria	Firmicutes	Bacilli	Lactobacillales	Carnobacteriaceae	Marinilactibacillus	psychrotolerans	3	0.00459862	0.0784519
Bacteria	Proteobacteria	Gammaproteobacteria	Aeromonadales	Aeromonadaceae	Aeromonas	hydrophila	2	0.00306574	0.0523013
Bacteria	Proteobacteria	Gammaproteobacteria	Pseudomonadales	Pseudomonadaceae	Pseudomonas		80	0.12263	2.09205
Bacteria	Firmicutes	Bacilli	Bacillales	Bacillaceae	Bacillus	clausii	3	0.00459862	0.0784519
Bacteria	Firmicutes	Clostridia	Clostridiales	Clostridiaceae	Clostridium		4	0.00613149	0.104603
Bacteria	Bacteroidetes	Flavobacteria	Flavobacteriales	Flavobacteriaceae	Chryseobacterium	gleum	2	0.00306574	0.0523013
Bacteria	Firmicutes	Bacilli	Lactobacillales	Lactobacillaceae	Lactobacillus		1	0.00153287	0.0261506
Bacteria	Proteobacteria	Betaproteobacteria	Burkholderiales	Comamonadaceae	Comamonas		2	0.00306574	0.0523013
Bacteria	Proteobacteria	Gammaproteobacteria	Alteromonadales	Shewanellaceae	Shewanella		241	0.369422	6.3023
Bacteria	Actinobacteria	Actinobacteria	Actinomycetales	Dietziaceae	Dietzia	natronolimnaea	1	0.00153287	0.0261506
Bacteria	Bacteroidetes	Sphingobacteria	Sphingobacteriales	Sphingobacteriaceae	Sphingobacteriaceae	Pedobacter	7	0.0107301	0.183054
Bacteria	Firmicutes	Bacilli	Lactobacillales	Streptococcaceae	Lactococcus		4	0.00613149	0.104603
Bacteria	Proteobacteria	Epsilonproteobacteria	Campylobacterales	Campylobacteraceae	Arcobacter		42	0.0643806	1.09833
Bacteria	Bacteroidetes	Flavobacteria	Flavobacteriales	Flavobacteriaceae	Chryseobacterium		6	0.00919723	0.156904
Bacteria	Bacteroidetes	Bacteroidia	Bacteroidales	Prevotellaceae	Xylanibacter		2	0.00306574	0.0523013
Bacteria	Proteobacteria	Epsilonproteobacteria	Campylobacterales	Campylobacteraceae	Sulfurospirillum		16	0.024526	0.41841
Bacteria	Actinobacteria	Actinobacteria	Actinomycetales	Micrococcaceae	Micrococcus		1	0.00153287	0.0261506
Bacteria	Actinobacteria	Actinobacteria	Actinomycetales	Microbacteriaceae	Frigoribacterium		1	0.00153287	0.0261506
Bacteria	Proteobacteria	Gammaproteobacteria	Pseudomonadales	Pseudomonadaceae	Pseudomonas	antarctica	2	0.00306574	0.0523013
Bacteria	Proteobacteria	Gammaproteobacteria	Pseudomonadales	Pseudomonadaceae	Pseudomonas	meridiana	4	0.00613149	0.104603
Bacteria	Firmicutes	Bacilli	Lactobacillales	Aerococcaceae	Eremococcus		1	0.00153287	0.0261506
Bacteria	Proteobacteria	Gammaproteobacteria	Pseudomonadales	Moraxellaceae	Acinetobacter		45	0.0689793	1.17678
Bacteria	Proteobacteria	Gammaproteobacteria	Pseudomonadales	Moraxellaceae	Psychrobacter	cibarius	10	0.0153287	0.261506
Bacteria	Proteobacteria	Alphaproteobacteria	Rhizobiales	Rhizobiaceae	Rhizobium		4	0.00613149	0.104603
Bacteria	Firmicutes	Clostridia	Clostridiales	Ruminococcaceae	Ruminococcus		2	0.00306574	0.0523013
Bacteria	Firmicutes	Clostridia	Clostridiales	Veillonellaceae	Acidaminococcus	intestini	1	0.00153287	0.0261506
Bacteria							11	0.0168616	0.287657
Bacteria	Proteobacteria	Gammaproteobacteria	Xanthomonadales	Xanthomonadaceae	Luteimonas		2	0.00306574	0.0523013
Bacteria	Firmicutes	Bacilli	Lactobacillales	Carnobacteriaceae	Carnobacterium	maltaromaticum	9	0.0137959	0.235356

## Sheet: MCMA434_S9_L001
Kingdom	Phylum	Class	Order	Family	Genus	Species	Count	Percentage	Percentage (no unknowns)
Bacteria	Proteobacteria	Betaproteobacteria	Burkholderiales	Comamonadaceae	Delftia		2	0.0112625	0.0480423
Bacteria	Firmicutes	Bacilli	Lactobacillales	Enterococcaceae	Enterococcus	casseliflavus	2	0.0112625	0.0480423
Bacteria	Proteobacteria	Gammaproteobacteria	Enterobacteriales	Enterobacteriaceae	Serratia		374	2.10609	8.98391
Unknown							13595	76.557	326.567
Bacteria	Firmicutes	Clostridia	Clostridiales	Clostridiaceae	Clostridium		20	0.112625	0.480423
Bacteria	Proteobacteria	Gammaproteobacteria	Pseudomonadales	Moraxellaceae	Psychrobacter	faecalis	2	0.0112625	0.0480423
Bacteria	Firmicutes	Clostridia	Clostridiales	Veillonellaceae	Veillonella		1	0.00563126	0.0240211
Bacteria	Proteobacteria	Gammaproteobacteria	Enterobacteriales	Enterobacteriaceae	Citrobacter		4	0.0225251	0.0960846
Bacteria	Proteobacteria	Gammaproteobacteria	Pseudomonadales	Pseudomonadaceae	Pseudomonas	fluorescens	1	0.00563126	0.0240211
Bacteria	Proteobacteria	Gammaproteobacteria	Enterobacteriales	Enterobacteriaceae	Yersinia	enterocolitica	1	0.00563126	0.0240211
Bacteria	Firmicutes	Clostridia	Clostridiales	Veillonellaceae	Acidaminococcus		31	0.174569	0.744655
Bacteria	Firmicutes	Bacilli	Lactobacillales	Enterococcaceae	Enterococcus		9	0.0506814	0.21619
Bacteria	Fusobacteria	Fusobacteria	Fusobacteriales	Fusobacteriaceae	Fusobacterium	ulcerans	28	0.157675	0.672592
Bacteria	Bacteroidetes	Flavobacteria	Flavobacteriales	Flavobacteriaceae	Flavobacterium		4	0.0225251	0.0960846
Bacteria	Proteobacteria	Betaproteobacteria	Neisseriales	Neisseriaceae			19	0.106994	0.456402
Bacteria	Proteobacteria	Alphaproteobacteria	Rhodobacterales	Rhodobacteraceae	Paracoccus		1	0.00563126	0.0240211
Bacteria	Proteobacteria	Gammaproteobacteria	Pseudomonadales	Moraxellaceae	Psychrobacter		7	0.0394189	0.168148
Bacteria	Proteobacteria	Gammaproteobacteria	Enterobacteriales	Enterobacteriaceae	Hafnia		2	0.0112625	0.0480423
Bacteria	Proteobacteria	Gammaproteobacteria	Pseudomonadales	Pseudomonadaceae	Pseudomonas	meridiana	2	0.0112625	0.0480423
Bacteria	Proteobacteria	Gammaproteobacteria	Aeromonadales	Aeromonadaceae	Aeromonas	salmonicida	2	0.0112625	0.0480423
Bacteria	Proteobacteria	Gammaproteobacteria	Alteromonadales	Shewanellaceae	Shewanella	baltica	17	0.0957315	0.408359
Bacteria	Proteobacteria	Gammaproteobacteria	Vibrionales	Vibrionaceae	Listonella	anguillarum	3	0.0168938	0.0720634
Bacteria	Proteobacteria	Gammaproteobacteria	Pseudomonadales	Moraxellaceae	Acinetobacter	lwoffii	9	0.0506814	0.21619
Bacteria	Firmicutes	Bacilli	Lactobacillales	Carnobacteriaceae	Carnobacterium	maltaromaticum	4	0.0225251	0.0960846
Bacteria	Proteobacteria	Gammaproteobacteria	Oceanospirillales	Halomonadaceae	Halomonas	nitritophilus	7	0.0394189	0.168148
Bacteria	Proteobacteria	Gammaproteobacteria	Enterobacteriales	Enterobacteriaceae	Buttiauxella		4	0.0225251	0.0960846
Bacteria	Bacteroidetes	Flavobacteria	Flavobacteriales	Flavobacteriaceae	Elizabethkingia		5	0.0281563	0.120106
Bacteria	Proteobacteria	Gammaproteobacteria	Aeromonadales	Aeromonadaceae	Aeromonas		19	0.106994	0.456402
Bacteria	Proteobacteria	Gammaproteobacteria	Aeromonadales	Aeromonadaceae	Aeromonas	hydrophila	4	0.0225251	0.0960846
Bacteria	Proteobacteria	Gammaproteobacteria	Vibrionales	Vibrionaceae	Vibrio		21	0.118257	0.504444
Bacteria	Proteobacteria	Betaproteobacteria	Burkholderiales	Comamonadaceae	Comamonas		3	0.0168938	0.0720634
Bacteria	Actinobacteria	Actinobacteria	Actinomycetales	Corynebacteriaceae	Corynebacterium	freneyi	2	0.0112625	0.0480423
Bacteria	Proteobacteria	Gammaproteobacteria	Enterobacteriales	Enterobacteriaceae	Enterobacter		22	0.123888	0.528465
Bacteria	Bacteroidetes	Bacteroidia	Bacteroidales	Bacteroidaceae	Bacteroides		2131	12.0002	51.189
Bacteria	Proteobacteria	Gammaproteobacteria	Xanthomonadales	Xanthomonadaceae	Rhodanobacter		8	0.0450501	0.192169
Bacteria	Proteobacteria	Gammaproteobacteria	Enterobacteriales	Enterobacteriaceae			58	0.326613	1.39323
Bacteria	Firmicutes	Bacilli	Bacillales	Planococcaceae	Lysinibacillus	sphaericus	4	0.0225251	0.0960846
Bacteria	OD1						11	0.0619439	0.264233
Bacteria	Proteobacteria	Epsilonproteobacteria	Campylobacterales	Campylobacteraceae	Sulfurospirillum		27	0.152044	0.648571
Bacteria	Proteobacteria	Betaproteobacteria	Neisseriales	Neisseriaceae	Microvirgula	aerodenitrificans	1	0.00563126	0.0240211
Bacteria	Proteobacteria	Gammaproteobacteria	Enterobacteriales	Enterobacteriaceae	Buttiauxella	agrestis	1	0.00563126	0.0240211
Bacteria	Actinobacteria	Actinobacteria	Actinomycetales	Micrococcaceae	Rothia		1	0.00563126	0.0240211
Bacteria	Proteobacteria	Gammaproteobacteria	Enterobacteriales	Enterobacteriaceae	Kluyvera		1	0.00563126	0.0240211
Bacteria	Proteobacteria	Alphaproteobacteria	Rhizobiales	Phyllobacteriaceae	Aliihoeflea	aestuarii	1	0.00563126	0.0240211
Bacteria	Bacteroidetes	Bacteroidia	Bacteroidales	Porphyromonadaceae	Dysgonomonas	mossii	5	0.0281563	0.120106
Bacteria	Proteobacteria	Gammaproteobacteria	Enterobacteriales	Enterobacteriaceae	Yersinia	kristensenii	3	0.0168938	0.0720634
Bacteria	Firmicutes	Bacilli	Lactobacillales	Streptococcaceae	Streptococcus	pseudopneumoniae	2	0.0112625	0.0480423
Bacteria	Bacteroidetes	Sphingobacteria	Sphingobacteriales	Sphingobacteriaceae	Sphingobacteriaceae	Nubsella	4	0.0225251	0.0960846
Bacteria	Proteobacteria	Gammaproteobacteria	Enterobacteriales	Enterobacteriaceae	Serratia	grimesii	3	0.0168938	0.0720634
Bacteria	Actinobacteria	Actinobacteria	Acidimicrobiales				1	0.00563126	0.0240211
Bacteria	Firmicutes	Bacilli	Bacillales	Staphylococcaceae	Staphylococcus	fleurettii	2	0.0112625	0.0480423
Bacteria	Proteobacteria	Gammaproteobacteria	Enterobacteriales	Enterobacteriaceae	Raoultella	terrigena	1	0.00563126	0.0240211
Bacteria	Proteobacteria	Gammaproteobacteria	Alteromonadales	Idiomarinaceae	Pseudidiomarina		4	0.0225251	0.0960846
Bacteria	Firmicutes	Bacilli	Lactobacillales	Carnobacteriaceae	Alkalibacterium	iburiense	3	0.0168938	0.0720634
Bacteria	Firmicutes	Bacilli	Lactobacillales	Carnobacteriaceae	Alkalibacterium	olivapovliticus	773	4.35297	18.5683
Bacteria	Proteobacteria	Betaproteobacteria	Burkholderiales	Alcaligenaceae	Pusillimonas		1	0.00563126	0.0240211
Bacteria	Tenericutes	Mollicutes	Acholeplasmatales	Acholeplasmataceae	Acholeplasma	pleciae	2	0.0112625	0.0480423
Bacteria	Proteobacteria	Gammaproteobacteria	Pseudomonadales	Pseudomonadaceae	Pseudomonas		56	0.315351	1.34518
Bacteria	Firmicutes	Clostridia	Clostridiales	Veillonellaceae	Zymophilus		11	0.0619439	0.264233
Bacteria	Proteobacteria	Gammaproteobacteria	Oceanospirillales	Halomonadaceae	Halomonas		1	0.00563126	0.0240211
Bacteria	Proteobacteria	Gammaproteobacteria	Alteromonadales	Shewanellaceae	Shewanella		275	1.5486	6.60581
Bacteria	Proteobacteria	Alphaproteobacteria	Sphingomonadales	Sphingomonadaceae	Sphingomonas		1	0.00563126	0.0240211
Bacteria	Actinobacteria	Actinobacteria	Actinomycetales	Dietziaceae	Dietzia	natronolimnaea	1	0.00563126	0.0240211
Bacteria	Proteobacteria	Epsilonproteobacteria	Campylobacterales	Campylobacteraceae	Arcobacter		54	0.304088	1.29714
Bacteria	Bacteroidetes	Flavobacteria	Flavobacteriales	Flavobacteriaceae	Chryseobacterium		7	0.0394189	0.168148
Bacteria	Proteobacteria	Gammaproteobacteria	Oceanospirillales	Halomonadaceae	Halomonas	variabilis	1	0.00563126	0.0240211
Bacteria	Proteobacteria	Alphaproteobacteria	Rhizobiales	Brucellaceae	Ochrobactrum	rhizosphaerae	1	0.00563126	0.0240211
Bacteria	Proteobacteria	Betaproteobacteria	Burkholderiales	Alcaligenaceae	Alcaligenes		5	0.0281563	0.120106
Bacteria	Proteobacteria	Betaproteobacteria	Burkholderiales	Alcaligenaceae	Alcaligenes	faecalis	1	0.00563126	0.0240211
Bacteria	Firmicutes	Bacilli	Lactobacillales	Enterococcaceae	Enterococcus	gilvus	3	0.0168938	0.0720634
Bacteria	Proteobacteria	Gammaproteobacteria	Enterobacteriales	Enterobacteriaceae	Raoultella		1	0.00563126	0.0240211
Bacteria	Proteobacteria	Gammaproteobacteria	Pseudomonadales	Pseudomonadaceae	Pseudomonas	antarctica	1	0.00563126	0.0240211
Bacteria	Proteobacteria	Alphaproteobacteria	Rhizobiales	Phyllobacteriaceae	Mesorhizobium		8	0.0450501	0.192169
Bacteria	Proteobacteria	Gammaproteobacteria	Pseudomonadales	Moraxellaceae	Acinetobacter		14	0.0788377	0.336296
Bacteria	Proteobacteria	Betaproteobacteria	Neisseriales	Neisseriaceae	Paludimonas		1	0.00563126	0.0240211
Bacteria	Proteobacteria	Alphaproteobacteria	Rhizobiales	Rhizobiaceae	Rhizobium		21	0.118257	0.504444
Bacteria	Proteobacteria	Gammaproteobacteria	Enterobacteriales	Enterobacteriaceae	Yersinia		3	0.0168938	0.0720634
Bacteria	Firmicutes	Bacilli	Lactobacillales	Carnobacteriaceae	Marinilactibacillus	psychrotolerans	8	0.0450501	0.192169
Bacteria	Firmicutes	Clostridia	Clostridiales	Veillonellaceae	Acidaminococcus	intestini	1	0.00563126	0.0240211
Bacteria	Proteobacteria	Gammaproteobacteria	Pseudomonadales	Moraxellaceae	Psychrobacter	cibarius	6	0.0337876	0.144127
Bacteria	Proteobacteria	Betaproteobacteria	Burkholderiales	Oxalobacteraceae	Janthinobacterium		2	0.0112625	0.0480423

## Sheet: MCMA435_S10_L001
Kingdom	Phylum	Class	Order	Family	Genus	Species	Count	Percentage	Percentage (no unknowns)
Bacteria	Proteobacteria	Gammaproteobacteria	Enterobacteriales	Enterobacteriaceae	Serratia		41	0.255818	11.6809
Unknown							15676	97.8099	4466.1
Bacteria	Firmicutes	Clostridia	Clostridiales	Clostridiaceae	Clostridium		1	0.00623947	0.2849
Bacteria	Proteobacteria	Gammaproteobacteria	Enterobacteriales	Enterobacteriaceae	Citrobacter		1	0.00623947	0.2849
Bacteria	Firmicutes	Clostridia	Clostridiales	Veillonellaceae	Acidaminococcus		2	0.0124789	0.569801
Bacteria	Firmicutes	Bacilli	Lactobacillales	Enterococcaceae	Enterococcus		1	0.00623947	0.2849
Bacteria	Proteobacteria	Betaproteobacteria	Neisseriales	Neisseriaceae			1	0.00623947	0.2849
Bacteria	Proteobacteria	Gammaproteobacteria	Aeromonadales	Aeromonadaceae	Aeromonas	salmonicida	2	0.0124789	0.569801
Bacteria	Proteobacteria	Gammaproteobacteria	Alteromonadales	Shewanellaceae	Shewanella	baltica	3	0.0187184	0.854701
Bacteria	Proteobacteria	Gammaproteobacteria	Vibrionales	Vibrionaceae	Listonella	anguillarum	3	0.0187184	0.854701
Bacteria	Proteobacteria	Gammaproteobacteria	Pseudomonadales	Moraxellaceae	Acinetobacter	lwoffii	5	0.0311974	1.4245
Bacteria	Proteobacteria	Gammaproteobacteria	Oceanospirillales	Halomonadaceae	Halomonas	nitritophilus	1	0.00623947	0.2849
Bacteria	Proteobacteria	Gammaproteobacteria	Aeromonadales	Aeromonadaceae	Aeromonas		1	0.00623947	0.2849
Bacteria	Proteobacteria	Alphaproteobacteria	Rhodospirillales	Acetobacteraceae	Acidocella		1	0.00623947	0.2849
Bacteria	Proteobacteria	Gammaproteobacteria	Vibrionales	Vibrionaceae	Vibrio		5	0.0311974	1.4245
Bacteria	Proteobacteria	Gammaproteobacteria	Enterobacteriales	Enterobacteriaceae	Enterobacter		3	0.0187184	0.854701
Bacteria	Bacteroidetes	Bacteroidia	Bacteroidales	Bacteroidaceae	Bacteroides		154	0.960879	43.8746
Bacteria	Proteobacteria	Gammaproteobacteria	Enterobacteriales	Enterobacteriaceae	Raoultella	terrigena	1	0.00623947	0.2849
Bacteria	Proteobacteria	Gammaproteobacteria	Enterobacteriales	Enterobacteriaceae			5	0.0311974	1.4245
Bacteria	Firmicutes	Bacilli	Bacillales	Planococcaceae	Lysinibacillus	sphaericus	1	0.00623947	0.2849
Bacteria	Proteobacteria	Epsilonproteobacteria	Campylobacterales	Campylobacteraceae	Sulfurospirillum		1	0.00623947	0.2849
Bacteria	Proteobacteria	Gammaproteobacteria	Enterobacteriales	Enterobacteriaceae	Yersinia	kristensenii	1	0.00623947	0.2849
Bacteria	Firmicutes	Bacilli	Lactobacillales	Carnobacteriaceae	Alkalibacterium	iburiense	1	0.00623947	0.2849
Bacteria	Firmicutes	Bacilli	Lactobacillales	Carnobacteriaceae	Alkalibacterium	olivapovliticus	69	0.430523	19.6581
Bacteria	Proteobacteria	Epsilonproteobacteria	Campylobacterales	Campylobacteraceae	Arcobacter		6	0.0374368	1.7094
Bacteria	Proteobacteria	Betaproteobacteria	Burkholderiales	Oxalobacteraceae	Janthinobacterium		1	0.00623947	0.2849
Bacteria	Proteobacteria	Gammaproteobacteria	Pseudomonadales	Pseudomonadaceae	Pseudomonas	veronii	1	0.00623947	0.2849
Bacteria	Firmicutes	Clostridia	Clostridiales	Veillonellaceae	Zymophilus		3	0.0187184	0.854701
Bacteria	Proteobacteria	Gammaproteobacteria	Enterobacteriales	Enterobacteriaceae	Buttiauxella	noackiae	1	0.00623947	0.2849
Bacteria	Proteobacteria	Gammaproteobacteria	Alteromonadales	Shewanellaceae	Shewanella		24	0.149747	6.83761
Bacteria	Tenericutes	Mollicutes	Acholeplasmatales	Acholeplasmataceae	Acholeplasma	pleciae	1	0.00623947	0.2849
Bacteria	Proteobacteria	Betaproteobacteria	Burkholderiales	Alcaligenaceae	Alcaligenes		3	0.0187184	0.854701
Bacteria	Proteobacteria	Gammaproteobacteria	Pseudomonadales	Pseudomonadaceae	Pseudomonas	antarctica	1	0.00623947	0.2849
Bacteria	Proteobacteria	Gammaproteobacteria	Pseudomonadales	Moraxellaceae	Acinetobacter		3	0.0187184	0.854701
Bacteria	Firmicutes	Bacilli	Lactobacillales	Carnobacteriaceae	Carnobacterium	maltaromaticum	1	0.00623947	0.2849
Bacteria	Proteobacteria	Gammaproteobacteria	Pseudomonadales	Pseudomonadaceae	Pseudomonas		2	0.0124789	0.569801

## Sheet: MCMA436_S11_L001
Kingdom	Phylum	Class	Order	Family	Genus	Species	Count	Percentage	Percentage (no unknowns)
Bacteria	Proteobacteria	Gammaproteobacteria	Pasteurellales	Pasteurellaceae	Haemophilus	influenzae	2	0.00229418	0.27972
Bacteria	Proteobacteria	Betaproteobacteria	Burkholderiales	Comamonadaceae	Acidovorax		1	0.00114709	0.13986
Bacteria	Firmicutes	Bacilli	Lactobacillales	Carnobacteriaceae	Granulicatella	balaenopterae	1	0.00114709	0.13986
Bacteria	Proteobacteria	Gammaproteobacteria	Enterobacteriales	Enterobacteriaceae	Serratia		65	0.074561	9.09091
Unknown							86462	99.1798	12092.6
Bacteria	Proteobacteria	Betaproteobacteria	Burkholderiales	Alcaligenaceae	Alcaligenes	faecalis	2	0.00229418	0.27972
Bacteria	Proteobacteria	Gammaproteobacteria	Pseudomonadales	Pseudomonadaceae	Pseudomonas	vranovensis	2	0.00229418	0.27972
Bacteria	Firmicutes	Clostridia	Clostridiales	Veillonellaceae	Acidaminococcus		2	0.00229418	0.27972
Bacteria	Firmicutes	Bacilli	Lactobacillales	Enterococcaceae	Enterococcus		8	0.00917673	1.11888
Bacteria	Proteobacteria	Gammaproteobacteria	Pseudomonadales	Pseudomonadaceae	Pseudomonas	antarctica	1	0.00114709	0.13986
Bacteria	Proteobacteria	Gammaproteobacteria	Enterobacteriales	Enterobacteriaceae	Cedecea		3	0.00344127	0.41958
Bacteria	Proteobacteria	Gammaproteobacteria	Aeromonadales	Aeromonadaceae	Aeromonas	salmonicida	6	0.00688255	0.839161
Bacteria	Proteobacteria	Gammaproteobacteria	Alteromonadales	Shewanellaceae	Shewanella	baltica	1	0.00114709	0.13986
Bacteria	Proteobacteria	Gammaproteobacteria	Pseudomonadales	Moraxellaceae	Acinetobacter	lwoffii	1	0.00114709	0.13986
Bacteria	Proteobacteria	Gammaproteobacteria	Aeromonadales	Aeromonadaceae	Aeromonas		4	0.00458837	0.559441
Bacteria	Proteobacteria	Gammaproteobacteria	Aeromonadales	Aeromonadaceae	Aeromonas	hydrophila	1	0.00114709	0.13986
Bacteria	Proteobacteria	Gammaproteobacteria	Vibrionales	Vibrionaceae	Vibrio		2	0.00229418	0.27972
Bacteria	Proteobacteria	Betaproteobacteria	Burkholderiales	Comamonadaceae	Comamonas		1	0.00114709	0.13986
Bacteria	Bacteroidetes	Bacteroidia	Bacteroidales	Bacteroidaceae	Bacteroides		353	0.404923	49.3706
Bacteria	Proteobacteria	Gammaproteobacteria	Enterobacteriales	Enterobacteriaceae			11	0.012618	1.53846
Bacteria	Firmicutes	Bacilli	Bacillales	Staphylococcaceae	Staphylococcus		3	0.00344127	0.41958
Bacteria	Proteobacteria	Epsilonproteobacteria	Campylobacterales	Campylobacteraceae	Sulfurospirillum		1	0.00114709	0.13986
Bacteria	Proteobacteria	Gammaproteobacteria	Enterobacteriales	Enterobacteriaceae	Citrobacter	gillenii	2	0.00229418	0.27972
Bacteria	Proteobacteria	Gammaproteobacteria	Pseudomonadales	Moraxellaceae	Psychrobacter	faecalis	1	0.00114709	0.13986
Bacteria	Proteobacteria	Alphaproteobacteria	Sphingomonadales	Sphingomonadaceae	Sphingomonas		1	0.00114709	0.13986
Bacteria	Proteobacteria	Gammaproteobacteria	Pseudomonadales	Moraxellaceae	Psychrobacter	cibarius	3	0.00344127	0.41958
Bacteria	Proteobacteria	Betaproteobacteria	Burkholderiales	Comamonadaceae	Delftia		1	0.00114709	0.13986
Bacteria	Firmicutes	Bacilli	Lactobacillales	Carnobacteriaceae	Alkalibacterium	olivapovliticus	131	0.150269	18.3217
Bacteria	Proteobacteria	Gammaproteobacteria	Pseudomonadales	Pseudomonadaceae	Pseudomonas		12	0.0137651	1.67832
Bacteria	Proteobacteria	Gammaproteobacteria	Pseudomonadales	Pseudomonadaceae	Pseudomonas	veronii	2	0.00229418	0.27972
Bacteria	Firmicutes	Clostridia	Clostridiales	Clostridiaceae	Clostridium		5	0.00573546	0.699301
Bacteria	Proteobacteria	Gammaproteobacteria	Alteromonadales	Shewanellaceae	Shewanella		49	0.0562075	6.85315
Bacteria	Firmicutes	Bacilli	Lactobacillales	Streptococcaceae	Lactococcus		3	0.00344127	0.41958
Bacteria	Proteobacteria	Epsilonproteobacteria	Campylobacterales	Campylobacteraceae	Arcobacter		2	0.00229418	0.27972
Bacteria	Bacteroidetes	Flavobacteria	Flavobacteriales	Flavobacteriaceae	Chryseobacterium		4	0.00458837	0.559441
Bacteria	Proteobacteria	Betaproteobacteria	Burkholderiales	Alcaligenaceae	Alcaligenes		1	0.00114709	0.13986
Bacteria	Proteobacteria	Alphaproteobacteria	Caulobacterales	Caulobacteraceae	Brevundimonas		1	0.00114709	0.13986
Bacteria	Proteobacteria	Gammaproteobacteria	Pseudomonadales	Moraxellaceae	Acinetobacter		11	0.012618	1.53846
Bacteria	Actinobacteria	Actinobacteria	Actinomycetales	Propionibacteriaceae	Propionibacterium	acnes	1	0.00114709	0.13986
Bacteria	Bacteroidetes	Bacteroidia	Bacteroidales	Rikenellaceae	Alistipes		3	0.00344127	0.41958
Bacteria	Firmicutes	Bacilli	Lactobacillales	Carnobacteriaceae	Marinilactibacillus	psychrotolerans	1	0.00114709	0.13986
Bacteria	Firmicutes	Bacilli	Lactobacillales	Carnobacteriaceae	Alkalibacterium	iburiense	1	0.00114709	0.13986
Bacteria	Proteobacteria	Gammaproteobacteria	Enterobacteriales	Enterobacteriaceae	Salmonella	enterica	1	0.00114709	0.13986
Bacteria	Proteobacteria	Gammaproteobacteria	Alteromonadales	Idiomarinaceae			1	0.00114709	0.13986
Bacteria	Firmicutes	Bacilli	Lactobacillales	Carnobacteriaceae	Carnobacterium	maltaromaticum	7	0.00802964	0.979021

## Sheet: MCMA437_S12_L001
Kingdom	Phylum	Class	Order	Family	Genus	Species	Count	Percentage	Percentage (no unknowns)
Bacteria	Proteobacteria	Gammaproteobacteria	Enterobacteriales	Enterobacteriaceae	Serratia		32	0.604686	8.88889
Unknown							4932	93.1973	1370
Bacteria	Proteobacteria	Gammaproteobacteria	Pseudomonadales	Pseudomonadaceae	Pseudomonas	vranovensis	1	0.0188964	0.277778
Bacteria	Firmicutes	Bacilli	Lactobacillales	Enterococcaceae	Enterococcus		1	0.0188964	0.277778
Bacteria	Proteobacteria	Betaproteobacteria	Neisseriales	Neisseriaceae			2	0.0377929	0.555556
Bacteria	Actinobacteria	Actinobacteria	Actinomycetales	Propionibacteriaceae	Propionibacterium		1	0.0188964	0.277778
Bacteria	Proteobacteria	Betaproteobacteria	Burkholderiales	Comamonadaceae	Pelomonas	aquatica	1	0.0188964	0.277778
Bacteria	Bacteroidetes	Flavobacteria	Flavobacteriales	Flavobacteriaceae	Chryseobacterium	scophthalmum	1	0.0188964	0.277778
Bacteria	Proteobacteria	Gammaproteobacteria	Aeromonadales	Aeromonadaceae	Aeromonas	salmonicida	2	0.0377929	0.555556
Bacteria	Proteobacteria	Gammaproteobacteria	Alteromonadales	Shewanellaceae	Shewanella	baltica	2	0.0377929	0.555556
Bacteria	Proteobacteria	Gammaproteobacteria	Vibrionales	Vibrionaceae	Listonella	anguillarum	1	0.0188964	0.277778
Bacteria	Proteobacteria	Gammaproteobacteria	Pseudomonadales	Moraxellaceae	Acinetobacter	lwoffii	1	0.0188964	0.277778
Bacteria	Firmicutes	Bacilli	Lactobacillales	Enterococcaceae	Enterococcus	casseliflavus	2	0.0377929	0.555556
Bacteria	Proteobacteria	Gammaproteobacteria	Aeromonadales	Aeromonadaceae	Aeromonas		4	0.0755858	1.11111
Bacteria	Proteobacteria	Gammaproteobacteria	Enterobacteriales	Enterobacteriaceae	Enterobacter		1	0.0188964	0.277778
Bacteria	Bacteroidetes	Bacteroidia	Bacteroidales	Bacteroidaceae	Bacteroides		179	3.38246	49.7222
Bacteria	Proteobacteria	Gammaproteobacteria	Enterobacteriales	Enterobacteriaceae			3	0.0566893	0.833333
Bacteria	OD1						2	0.0377929	0.555556
Bacteria	Proteobacteria	Gammaproteobacteria	Enterobacteriales	Enterobacteriaceae	Citrobacter	gillenii	1	0.0188964	0.277778
Bacteria	Proteobacteria	Betaproteobacteria	Burkholderiales	Comamonadaceae	Delftia		4	0.0755858	1.11111
Bacteria	Firmicutes	Bacilli	Lactobacillales	Carnobacteriaceae	Alkalibacterium	olivapovliticus	73	1.37944	20.2778
Bacteria	Firmicutes	Bacilli	Lactobacillales	Enterococcaceae	Enterococcus	cecorum	1	0.0188964	0.277778
Bacteria	Proteobacteria	Gammaproteobacteria	Pseudomonadales	Pseudomonadaceae	Pseudomonas		4	0.0755858	1.11111
Bacteria	Proteobacteria	Gammaproteobacteria	Alteromonadales	Shewanellaceae	Shewanella		23	0.434618	6.38889
Bacteria	Actinobacteria	Actinobacteria	Actinomycetales	Dietziaceae	Dietzia	natronolimnaea	1	0.0188964	0.277778
Bacteria	Proteobacteria	Epsilonproteobacteria	Campylobacterales	Campylobacteraceae	Arcobacter		4	0.0755858	1.11111
Bacteria	Proteobacteria	Betaproteobacteria	Burkholderiales	Alcaligenaceae	Alcaligenes		1	0.0188964	0.277778
Bacteria	Proteobacteria	Gammaproteobacteria	Enterobacteriales	Enterobacteriaceae	Buttiauxella	gaviniae	1	0.0188964	0.277778
Bacteria	Proteobacteria	Gammaproteobacteria	Pseudomonadales	Moraxellaceae	Acinetobacter		4	0.0755858	1.11111
Bacteria	Proteobacteria	Gammaproteobacteria	Pseudomonadales	Moraxellaceae	Psychrobacter	cibarius	2	0.0377929	0.555556
Bacteria	Proteobacteria	Gammaproteobacteria	Enterobacteriales	Enterobacteriaceae	Yersinia		1	0.0188964	0.277778
Bacteria	Firmicutes	Bacilli	Lactobacillales	Carnobacteriaceae	Marinilactibacillus	psychrotolerans	3	0.0566893	0.833333
Bacteria	Firmicutes	Bacilli	Lactobacillales	Lactobacillaceae	Lactobacillus	casei	1	0.0188964	0.277778

## Sheet: MCMA440_S13_L001
Kingdom	Phylum	Class	Order	Family	Genus	Species	Count	Percentage	Percentage (no unknowns)
Bacteria	Proteobacteria	Gammaproteobacteria	Xanthomonadales	Xanthomonadaceae	Stenotrophomonas		1	0.00341402	0.0425532
Bacteria	Firmicutes	Bacilli	Lactobacillales	Carnobacteriaceae	Granulicatella	balaenopterae	1	0.00341402	0.0425532
Bacteria	Proteobacteria	Gammaproteobacteria	Enterobacteriales	Enterobacteriaceae	Serratia		181	0.617937	7.70213
Bacteria	Firmicutes	Bacilli	Lactobacillales	Enterococcaceae	Enterococcus		1	0.00341402	0.0425532
Unknown							26941	91.9771	1146.43
Bacteria	Firmicutes	Clostridia	Clostridiales	Veillonellaceae	Zymophilus		4	0.0136561	0.170213
Bacteria	Firmicutes	Clostridia	Clostridiales	Veillonellaceae	Veillonella		1	0.00341402	0.0425532
Bacteria	Proteobacteria	Gammaproteobacteria	Pseudomonadales	Pseudomonadaceae	Pseudomonas	vranovensis	1	0.00341402	0.0425532
Bacteria	Proteobacteria	Gammaproteobacteria	Enterobacteriales	Enterobacteriaceae	Citrobacter		2	0.00682804	0.0851064
Bacteria	Planctomycetes	Planctomycetacia	Planctomycetales	Planctomycetaceae	Planctomyces		2	0.00682804	0.0851064
Bacteria	Firmicutes	Clostridia	Clostridiales	Veillonellaceae	Acidaminococcus		16	0.0546243	0.680851
Bacteria	Firmicutes	Bacilli	Lactobacillales	Enterococcaceae	Enterococcus	gilvus	1	0.00341402	0.0425532
Bacteria	Firmicutes	Bacilli	Lactobacillales	Carnobacteriaceae	Alkalibacterium		1	0.00341402	0.0425532
Bacteria	Proteobacteria	Betaproteobacteria	Neisseriales	Neisseriaceae			10	0.0341402	0.425532
Bacteria	Actinobacteria	Actinobacteria	Actinomycetales	Propionibacteriaceae	Propionibacterium		1	0.00341402	0.0425532
Bacteria	Proteobacteria	Gammaproteobacteria	Pseudomonadales	Moraxellaceae	Psychrobacter		2	0.00682804	0.0851064
Bacteria	Proteobacteria	Alphaproteobacteria	Caulobacterales	Caulobacteraceae	Brevundimonas		2	0.00682804	0.0851064
Bacteria	Proteobacteria	Gammaproteobacteria	Enterobacteriales	Enterobacteriaceae	Cedecea		2	0.00682804	0.0851064
Bacteria	Proteobacteria	Gammaproteobacteria	Pseudomonadales	Moraxellaceae	Acinetobacter	baumannii	1	0.00341402	0.0425532
Bacteria	Proteobacteria	Gammaproteobacteria	Enterobacteriales	Enterobacteriaceae	Hafnia		5	0.0170701	0.212766
Bacteria	Proteobacteria	Gammaproteobacteria	Pseudomonadales	Pseudomonadaceae	Pseudomonas	meridiana	1	0.00341402	0.0425532
Bacteria	Proteobacteria	Gammaproteobacteria	Aeromonadales	Aeromonadaceae	Aeromonas	salmonicida	5	0.0170701	0.212766
Bacteria	Proteobacteria	Gammaproteobacteria	Alteromonadales	Shewanellaceae	Shewanella	baltica	10	0.0341402	0.425532
Bacteria	Proteobacteria	Gammaproteobacteria	Pseudomonadales	Moraxellaceae	Acinetobacter	lwoffii	9	0.0307262	0.382979
Bacteria	Firmicutes	Bacilli	Lactobacillales	Enterococcaceae	Enterococcus	casseliflavus	1	0.00341402	0.0425532
Bacteria	Actinobacteria	Actinobacteria	Actinomycetales	Micrococcaceae	Kocuria		1	0.00341402	0.0425532
Bacteria	Proteobacteria	Gammaproteobacteria	Oceanospirillales	Halomonadaceae	Halomonas	nitritophilus	6	0.0204841	0.255319
Bacteria	Bacteroidetes	Flavobacteria	Flavobacteriales	Flavobacteriaceae	Elizabethkingia		1	0.00341402	0.0425532
Bacteria	Proteobacteria	Gammaproteobacteria	Aeromonadales	Aeromonadaceae	Aeromonas		9	0.0307262	0.382979
Bacteria	Proteobacteria	Alphaproteobacteria	Rhodospirillales	Acetobacteraceae	Acidocella		1	0.00341402	0.0425532
Bacteria	Proteobacteria	Gammaproteobacteria	Aeromonadales	Aeromonadaceae	Aeromonas	hydrophila	4	0.0136561	0.170213
Bacteria	Proteobacteria	Gammaproteobacteria	Vibrionales	Vibrionaceae	Vibrio		12	0.0409682	0.510638
Bacteria	Bacteroidetes	Sphingobacteria	Sphingobacteriales	Sphingobacteriaceae	Sphingobacteriaceae	Sphingobacterium	1	0.00341402	0.0425532
Bacteria	Proteobacteria	Gammaproteobacteria	Enterobacteriales	Enterobacteriaceae	Enterobacter		12	0.0409682	0.510638
Bacteria	Bacteroidetes	Bacteroidia	Bacteroidales	Bacteroidaceae	Bacteroides		1125	3.84077	47.8723
Bacteria	Proteobacteria	Gammaproteobacteria	Xanthomonadales	Xanthomonadaceae	Rhodanobacter		10	0.0341402	0.425532
Bacteria	Proteobacteria	Gammaproteobacteria	Enterobacteriales	Enterobacteriaceae			24	0.0819364	1.02128
Bacteria	Proteobacteria	Betaproteobacteria	Burkholderiales	Comamonadaceae	Comamonas		1	0.00341402	0.0425532
Bacteria	OD1						7	0.0238981	0.297872
Bacteria	Actinobacteria	Actinobacteria	Actinomycetales	Micrococcaceae	Micrococcus		1	0.00341402	0.0425532
Bacteria	Proteobacteria	Epsilonproteobacteria	Campylobacterales	Campylobacteraceae	Sulfurospirillum		5	0.0170701	0.212766
Bacteria	Proteobacteria	Betaproteobacteria	Neisseriales	Neisseriaceae	Microvirgula	aerodenitrificans	1	0.00341402	0.0425532
Bacteria	Proteobacteria	Gammaproteobacteria	Enterobacteriales	Enterobacteriaceae	Kluyvera		2	0.00682804	0.0851064
Bacteria	Proteobacteria	Gammaproteobacteria	Enterobacteriales	Enterobacteriaceae	Citrobacter	gillenii	6	0.0204841	0.255319
Bacteria	Actinobacteria	Actinobacteria	Actinomycetales	Micrococcaceae	Nesterenkonia		2	0.00682804	0.0851064
Bacteria	Tenericutes	Mollicutes	Acholeplasmatales	Acholeplasmataceae	Acholeplasma	brassicae	1	0.00341402	0.0425532
Bacteria	Proteobacteria	Gammaproteobacteria	Enterobacteriales	Enterobacteriaceae	Yersinia	kristensenii	1	0.00341402	0.0425532
Bacteria	Proteobacteria	Alphaproteobacteria	Sphingomonadales	Sphingomonadaceae	Sphingomonas		1	0.00341402	0.0425532
Bacteria	Fusobacteria	Fusobacteria	Fusobacteriales	Fusobacteriaceae	Fusobacterium	ulcerans	17	0.0580383	0.723404
Bacteria	Firmicutes	Bacilli	Lactobacillales	Carnobacteriaceae	Alkalibacterium	iburiense	3	0.0102421	0.12766
Bacteria	Firmicutes	Bacilli	Lactobacillales	Carnobacteriaceae	Alkalibacterium	olivapovliticus	524	1.78895	22.2979
Bacteria	Tenericutes	Mollicutes	Acholeplasmatales	Acholeplasmataceae	Acholeplasma	pleciae	2	0.00682804	0.0851064
Bacteria	Proteobacteria	Gammaproteobacteria	Pseudomonadales	Pseudomonadaceae	Pseudomonas		39	0.133147	1.65957
Bacteria	Proteobacteria	Gammaproteobacteria	Pseudomonadales	Pseudomonadaceae	Pseudomonas	veronii	1	0.00341402	0.0425532
Bacteria	Firmicutes	Clostridia	Clostridiales	Clostridiaceae	Clostridium		4	0.0136561	0.170213
Bacteria	Bacteroidetes	Flavobacteria	Flavobacteriales	Flavobacteriaceae	Flavobacterium		2	0.00682804	0.0851064
Bacteria	Proteobacteria	Gammaproteobacteria	Aeromonadales	Aeromonadaceae	Aeromonas	molluscorum	1	0.00341402	0.0425532
Bacteria	Proteobacteria	Gammaproteobacteria	Oceanospirillales	Halomonadaceae	Halomonas		2	0.00682804	0.0851064
Bacteria	Proteobacteria	Gammaproteobacteria	Alteromonadales	Shewanellaceae	Shewanella		178	0.607695	7.57447
Bacteria	Actinobacteria	Actinobacteria	Actinomycetales	Dietziaceae	Dietzia	natronolimnaea	2	0.00682804	0.0851064
Bacteria	Proteobacteria	Gammaproteobacteria	Xanthomonadales	Xanthomonadaceae	Stenotrophomonas	maltophilia	1	0.00341402	0.0425532
Bacteria	Firmicutes	Bacilli	Lactobacillales	Streptococcaceae	Lactococcus		2	0.00682804	0.0851064
Bacteria	Proteobacteria	Epsilonproteobacteria	Campylobacterales	Campylobacteraceae	Arcobacter		30	0.102421	1.2766
Bacteria	Bacteroidetes	Flavobacteria	Flavobacteriales	Flavobacteriaceae	Chryseobacterium		7	0.0238981	0.297872
Bacteria	Proteobacteria	Betaproteobacteria	Burkholderiales	Alcaligenaceae	Achromobacter		1	0.00341402	0.0425532
Bacteria	Proteobacteria	Alphaproteobacteria	Rhizobiales	Hyphomicrobiaceae	Devosia		2	0.00682804	0.0851064
Bacteria	Proteobacteria	Betaproteobacteria	Burkholderiales	Alcaligenaceae	Alcaligenes		1	0.00341402	0.0425532
Bacteria	Proteobacteria	Gammaproteobacteria	Pseudomonadales	Pseudomonadaceae	Pseudomonas	antarctica	1	0.00341402	0.0425532
Bacteria	Proteobacteria	Alphaproteobacteria	Rhizobiales	Phyllobacteriaceae	Mesorhizobium		1	0.00341402	0.0425532
Bacteria	Firmicutes	Bacilli	Lactobacillales	Aerococcaceae	Eremococcus		7	0.0238981	0.297872
Bacteria	Proteobacteria	Gammaproteobacteria	Pseudomonadales	Moraxellaceae	Acinetobacter		1	0.00341402	0.0425532
Bacteria	Proteobacteria	Gammaproteobacteria	Pseudomonadales	Moraxellaceae	Psychrobacter	cibarius	10	0.0341402	0.425532
Bacteria	Proteobacteria	Gammaproteobacteria	Chromatiales	Chromatiaceae	Rheinheimera		5	0.0170701	0.212766
Bacteria	Proteobacteria	Gammaproteobacteria	Pseudomonadales	Pseudomonadaceae	Pseudomonas	stutzeri	1	0.00341402	0.0425532
Bacteria	Firmicutes	Bacilli	Lactobacillales	Carnobacteriaceae	Marinilactibacillus	psychrotolerans	4	0.0136561	0.170213
Bacteria	Firmicutes	Bacilli	Lactobacillales	Streptococcaceae	Lactococcus	lactis	1	0.00341402	0.0425532
Bacteria	Firmicutes	Bacilli	Lactobacillales	Carnobacteriaceae	Carnobacterium	maltaromaticum	5	0.0170701	0.212766

## Sheet: MCMA441_S14_L001
Kingdom	Phylum	Class	Order	Family	Genus	Species	Count	Percentage	Percentage (no unknowns)
Organelle	Chloroplast	Streptophyta					1	0.0050158	0.120048
Bacteria	Proteobacteria	Gammaproteobacteria	Enterobacteriales	Enterobacteriaceae	Serratia		85	0.426343	10.2041
Unknown							19104	95.8218	2293.4
Bacteria	Firmicutes	Clostridia	Clostridiales	Veillonellaceae	Zymophilus		5	0.025079	0.60024
Bacteria	Proteobacteria	Betaproteobacteria	Burkholderiales	Alcaligenaceae	Alcaligenes	faecalis	6	0.0300948	0.720288
Bacteria	Tenericutes	Mollicutes	Acholeplasmatales	Acholeplasmataceae	Acholeplasma	pleciae	1	0.0050158	0.120048
Bacteria	Firmicutes	Clostridia	Clostridiales	Veillonellaceae	Acidaminococcus		1	0.0050158	0.120048
Bacteria	Firmicutes	Bacilli	Lactobacillales	Enterococcaceae	Enterococcus		4	0.0200632	0.480192
Bacteria	Proteobacteria	Betaproteobacteria	Neisseriales	Neisseriaceae			6	0.0300948	0.720288
Bacteria	Proteobacteria	Gammaproteobacteria	Enterobacteriales	Enterobacteriaceae	Cedecea		2	0.0100316	0.240096
Bacteria	Proteobacteria	Gammaproteobacteria	Aeromonadales	Aeromonadaceae	Aeromonas	salmonicida	1	0.0050158	0.120048
Bacteria	Proteobacteria	Gammaproteobacteria	Alteromonadales	Shewanellaceae	Shewanella	baltica	4	0.0200632	0.480192
Bacteria	Proteobacteria	Gammaproteobacteria	Pseudomonadales	Moraxellaceae	Acinetobacter	lwoffii	8	0.0401264	0.960384
Bacteria	Proteobacteria	Gammaproteobacteria	Aeromonadales	Aeromonadaceae	Aeromonas		2	0.0100316	0.240096
Bacteria	Proteobacteria	Gammaproteobacteria	Aeromonadales	Aeromonadaceae	Aeromonas	hydrophila	1	0.0050158	0.120048
Bacteria	Proteobacteria	Gammaproteobacteria	Vibrionales	Vibrionaceae	Vibrio		4	0.0200632	0.480192
Bacteria	Proteobacteria	Gammaproteobacteria	Oceanospirillales	Halomonadaceae	Halomonas	boliviensis	2	0.0100316	0.240096
Bacteria	Firmicutes	Clostridia	Clostridiales	Clostridiaceae	Clostridium		3	0.0150474	0.360144
Bacteria	Proteobacteria	Gammaproteobacteria	Xanthomonadales	Xanthomonadaceae	Stenotrophomonas		1	0.0050158	0.120048
Bacteria	Bacteroidetes	Bacteroidia	Bacteroidales	Bacteroidaceae	Bacteroides		406	2.03641	48.7395
Bacteria	Proteobacteria	Gammaproteobacteria	Xanthomonadales	Xanthomonadaceae	Rhodanobacter		3	0.0150474	0.360144
Bacteria	Proteobacteria	Gammaproteobacteria	Enterobacteriales	Enterobacteriaceae			7	0.0351106	0.840336
Bacteria	Proteobacteria	Betaproteobacteria	Burkholderiales	Comamonadaceae	Comamonas		4	0.0200632	0.480192
Bacteria	Proteobacteria	Epsilonproteobacteria	Campylobacterales	Campylobacteraceae	Sulfurospirillum		1	0.0050158	0.120048
Bacteria	Proteobacteria	Gammaproteobacteria	Enterobacteriales	Enterobacteriaceae	Citrobacter	gillenii	1	0.0050158	0.120048
Bacteria	Bacteroidetes	Sphingobacteria	Sphingobacteriales	Sphingobacteriaceae	Sphingobacteriaceae	Nubsella	1	0.0050158	0.120048
Bacteria	Proteobacteria	Alphaproteobacteria	Sphingomonadales	Sphingomonadaceae	Sphingomonas		2	0.0100316	0.240096
Bacteria	Fusobacteria	Fusobacteria	Fusobacteriales	Fusobacteriaceae	Fusobacterium	ulcerans	8	0.0401264	0.960384
Bacteria	Firmicutes	Bacilli	Lactobacillales	Carnobacteriaceae	Alkalibacterium	olivapovliticus	135	0.677133	16.2065
Bacteria	Actinobacteria	Actinobacteria	Actinomycetales	Corynebacteriaceae	Corynebacterium		1	0.0050158	0.120048
Bacteria	Actinobacteria	Actinobacteria	Actinomycetales	Microbacteriaceae	Schumannella	luteola	1	0.0050158	0.120048
Bacteria	Proteobacteria	Gammaproteobacteria	Pseudomonadales	Pseudomonadaceae	Pseudomonas		20	0.100316	2.40096
Bacteria	Proteobacteria	Deltaproteobacteria	Bdellovibrionales	Bdellovibrionaceae	Bdellovibrio		3	0.0150474	0.360144
Bacteria	Proteobacteria	Gammaproteobacteria	Vibrionales	Vibrionaceae	Listonella		2	0.0100316	0.240096
Bacteria	Fusobacteria	Fusobacteria	Fusobacteriales	Fusobacteriaceae	Fusobacterium	varium	6	0.0300948	0.720288
Bacteria	Proteobacteria	Gammaproteobacteria	Oceanospirillales	Halomonadaceae	Halomonas		1	0.0050158	0.120048
Bacteria	Proteobacteria	Gammaproteobacteria	Alteromonadales	Shewanellaceae	Shewanella		67	0.336059	8.04322
Bacteria	Proteobacteria	Epsilonproteobacteria	Campylobacterales	Campylobacteraceae	Arcobacter		4	0.0200632	0.480192
Bacteria	Bacteroidetes	Flavobacteria	Flavobacteriales	Flavobacteriaceae	Chryseobacterium		1	0.0050158	0.120048
Bacteria	Proteobacteria	Betaproteobacteria	Burkholderiales	Alcaligenaceae	Alcaligenes		2	0.0100316	0.240096
Bacteria	Proteobacteria	Alphaproteobacteria	Caulobacterales	Caulobacteraceae	Brevundimonas		4	0.0200632	0.480192
Bacteria	Proteobacteria	Gammaproteobacteria	Pseudomonadales	Moraxellaceae	Acinetobacter		4	0.0200632	0.480192
Bacteria	Proteobacteria	Gammaproteobacteria	Pseudomonadales	Moraxellaceae	Psychrobacter	cibarius	2	0.0100316	0.240096
Bacteria	Proteobacteria	Alphaproteobacteria	Rhizobiales	Rhizobiaceae	Rhizobium		3	0.0150474	0.360144
Bacteria	Proteobacteria	Gammaproteobacteria	Enterobacteriales	Enterobacteriaceae	Yersinia		1	0.0050158	0.120048
Bacteria	Proteobacteria	Gammaproteobacteria	Pseudomonadales	Pseudomonadaceae	Pseudomonas	stutzeri	2	0.0100316	0.240096
Bacteria	Firmicutes	Bacilli	Lactobacillales	Carnobacteriaceae	Marinilactibacillus	psychrotolerans	1	0.0050158	0.120048
Bacteria	Proteobacteria	Betaproteobacteria	Burkholderiales	Oxalobacteraceae	Janthinobacterium		3	0.0150474	0.360144

[truncated: 77 more sheets: MCMA442_S15_L001, MCMA443_S16_L001, MCMA444_S17_L001, MCMA445_S18_L001, MCMA446_S19_L001, MCMA447_S20_L001, MCMA448_S21_L001, MCMA449_S23_L001, MCMA451_S24_L001, MCMA452_S25_L001, MCMA453_S26_L001, MCMA455_S27_L001, MCMA458_S28_L001, MCMA459_S29_L001, MCMA460_S30_L001, MCMA462_S31_L001, MCMA463_S32_L001, MCMA464_S33_L001, MCMA465_S34_L001, MCMA466_S35_L001 …]
