# Supplementary material for: Diagnosis of Bacterial Bloodstream Infections: A 16S Metagenomics Approach
Source: PLoS Negl Trop Dis. 2016 Feb 29;10(2):e0004470. doi: 10.1371/journal.pntd.0004470 (PMC4771206; doi:10.1371/journal.pntd.0004470)
Supplement: S1 File — (ZIP) [file pntd.0004470.s003.zip › Run1GastUnflitered.xls]

## Sheet: MCMA429_S5_L001
Kingdom	Phylum	Class	Order	Family	Genus	Species	Count	Percentage	Percentage (no unknowns)
Bacteria	Proteobacteria	Gammaproteobacteria	Xanthomonadales	Xanthomonadaceae	Stenotrophomonas		72	0.0621606	0.588861
Bacteria	Proteobacteria	Alphaproteobacteria	Rhizobiales	Bradyrhizobiaceae	Bradyrhizobium		6	0.00518005	0.0490717
Bacteria	Firmicutes	Bacilli	Lactobacillales	Carnobacteriaceae	Granulicatella	balaenopterae	5	0.00431671	0.0408931
Bacteria	Proteobacteria	Gammaproteobacteria	Enterobacteriales	Enterobacteriaceae	Serratia		1161	1.00234	9.49538
Unknown							103602	89.4439	847.322
Bacteria	Firmicutes	Bacilli	Lactobacillales	Streptococcaceae	Streptococcus	peroris	12	0.0103601	0.0981435
Bacteria	Firmicutes	Clostridia	Clostridiales	Veillonellaceae	Acidaminococcus		76	0.065614	0.621575
Bacteria	Proteobacteria	Betaproteobacteria	Burkholderiales	Burkholderiaceae	Ralstonia	insidiosa	1	0.000863342	0.00817862
Bacteria	Actinobacteria	Actinobacteria	Actinomycetales	Intrasporangiaceae	Ornithinimicrobium		1	0.000863342	0.00817862
Bacteria	Proteobacteria	Alphaproteobacteria	Rhizobiales	Brucellaceae	Pseudochrobactrum		2	0.00172668	0.0163572
Bacteria	Proteobacteria	Gammaproteobacteria	Enterobacteriales	Enterobacteriaceae	Providencia		3	0.00259002	0.0245359
Bacteria	Proteobacteria	Gammaproteobacteria	Enterobacteriales	Enterobacteriaceae	Yersinia	aleksiciae	1	0.000863342	0.00817862
Bacteria	Firmicutes	Bacilli	Lactobacillales	Carnobacteriaceae	Alkalibacterium	iburiense	25	0.0215835	0.204466
Bacteria	Actinobacteria	Actinobacteria	Actinomycetales	Corynebacteriaceae	Corynebacterium		4	0.00345337	0.0327145
Bacteria	Verrucomicrobia	Verrucomicrobiae	Verrucomicrobiales	Verrucomicrobiaceae	Prosthecobacter		2	0.00172668	0.0163572
Bacteria	Proteobacteria	Gammaproteobacteria	Enterobacteriales	Enterobacteriaceae	Morganella	psychrotolerans	4	0.00345337	0.0327145
Bacteria	Proteobacteria	Gammaproteobacteria	Xanthomonadales	Xanthomonadaceae	Stenotrophomonas	maltophilia	1	0.000863342	0.00817862
Bacteria	Proteobacteria	Gammaproteobacteria	Enterobacteriales	Enterobacteriaceae	Yersinia	mollaretii	2	0.00172668	0.0163572
Bacteria	Proteobacteria	Gammaproteobacteria	Pseudomonadales	Pseudomonadaceae	Pseudomonas	meridiana	7	0.00604339	0.0572503
Bacteria	Proteobacteria	Alphaproteobacteria	Rhizobiales	Rhizobiaceae	Rhizobium		19	0.0164035	0.155394
Bacteria	Firmicutes	Bacilli	Lactobacillales	Carnobacteriaceae	Marinilactibacillus	psychrotolerans	6	0.00518005	0.0490717
Bacteria	Firmicutes	Bacilli	Bacillales	Bacillaceae	Bacillus		3	0.00259002	0.0245359
Bacteria	Actinobacteria	Actinobacteria	Actinomycetales	Microbacteriaceae	Microbacterium		19	0.0164035	0.155394
Bacteria	Proteobacteria	Gammaproteobacteria	Pseudomonadales	Moraxellaceae	Psychrobacter	alimentarius	3	0.00259002	0.0245359
Bacteria	Actinobacteria	Actinobacteria	Actinomycetales	Dietziaceae	Dietzia		1	0.000863342	0.00817862
Bacteria	Proteobacteria	Gammaproteobacteria	Pseudomonadales	Pseudomonadaceae	Pseudomonas	vranovensis	11	0.00949676	0.0899648
Bacteria	Proteobacteria	Betaproteobacteria	Neisseriales	Neisseriaceae			29	0.0250369	0.23718
Bacteria	Actinobacteria	Actinobacteria	Actinomycetales	Propionibacteriaceae	Propionibacterium		39	0.0336703	0.318966
Bacteria	Proteobacteria	Gammaproteobacteria	Enterobacteriales	Enterobacteriaceae	Cedecea		33	0.0284903	0.269894
Bacteria	Fusobacteria	Fusobacteria	Fusobacteriales	Fusobacteriaceae	Fusobacterium		3	0.00259002	0.0245359
Bacteria	Proteobacteria	Gammaproteobacteria	Oceanospirillales	Halomonadaceae	Halomonas	nitritophilus	28	0.0241736	0.229001
Bacteria	Proteobacteria	Gammaproteobacteria	Vibrionales	Vibrionaceae	Vibrio		37	0.0319436	0.302609
Bacteria	Bacteroidetes	Bacteroidia	Bacteroidales	Bacteroidaceae	Bacteroides		5368	4.63442	43.9028
Bacteria	Proteobacteria	Gammaproteobacteria	Enterobacteriales	Enterobacteriaceae	Raoultella	terrigena	2	0.00172668	0.0163572
Bacteria	Tenericutes	Mollicutes	Acholeplasmatales	Acholeplasmataceae	Acholeplasma	axanthum	1	0.000863342	0.00817862
Bacteria	Actinobacteria	Actinobacteria	Actinomycetales	Micrococcaceae	Micrococcus		4	0.00345337	0.0327145
Bacteria	Actinobacteria	Actinobacteria	Actinomycetales	Micrococcaceae	Nesterenkonia		21	0.0181302	0.171751
Bacteria	Bacteroidetes	Sphingobacteria	Sphingobacteriales	Sphingobacteriaceae	Sphingobacteriaceae	Nubsella	6	0.00518005	0.0490717
Bacteria	Proteobacteria	Betaproteobacteria	Burkholderiales	Comamonadaceae	Schlegelella		6	0.00518005	0.0490717
Bacteria	Proteobacteria	Gammaproteobacteria	Aeromonadales	Aeromonadaceae	Aeromonas	molluscorum	6	0.00518005	0.0490717
Bacteria	Proteobacteria	Betaproteobacteria	Burkholderiales	Burkholderiaceae	Ralstonia		13	0.0112234	0.106322
Bacteria	Proteobacteria	Gammaproteobacteria	Pseudomonadales	Pseudomonadaceae	Pseudomonas	veronii	6	0.00518005	0.0490717
Bacteria	Proteobacteria	Gammaproteobacteria	Aeromonadales	Aeromonadaceae	Aeromonas	media	1	0.000863342	0.00817862
Bacteria	Proteobacteria	Gammaproteobacteria	Oceanospirillales	Halomonadaceae	Halomonas		4	0.00345337	0.0327145
Bacteria	Proteobacteria	Gammaproteobacteria	Alteromonadales	Shewanellaceae	Shewanella		930	0.802908	7.60612
Bacteria	Proteobacteria	Gammaproteobacteria	Pseudomonadales	Moraxellaceae	Acinetobacter	baumannii	15	0.0129501	0.122679
Bacteria	Bacteroidetes	Flavobacteria	Flavobacteriales	Flavobacteriaceae	Chryseobacterium		74	0.0638873	0.605218
Bacteria	Actinobacteria	Actinobacteria	Actinomycetales	Microbacteriaceae	Leucobacter		2	0.00172668	0.0163572
Bacteria	Proteobacteria	Gammaproteobacteria	Enterobacteriales	Enterobacteriaceae	Buttiauxella	gaviniae	1	0.000863342	0.00817862
Bacteria	Proteobacteria	Alphaproteobacteria	Caulobacterales	Caulobacteraceae	Brevundimonas		56	0.0483471	0.458003
Bacteria	Proteobacteria	Gammaproteobacteria	Alteromonadales	Shewanellaceae	Shewanella	putrefaciens	1	0.000863342	0.00817862
Bacteria	Actinobacteria	Actinobacteria	Actinomycetales	Micrococcaceae	Kocuria		1	0.000863342	0.00817862
Bacteria	Proteobacteria	Gammaproteobacteria	Pseudomonadales	Moraxellaceae	Acinetobacter		94	0.0811541	0.76879
Bacteria	Proteobacteria	Gammaproteobacteria	Pseudomonadales	Pseudomonadaceae	Pseudomonas	stutzeri	3	0.00259002	0.0245359
Bacteria	Proteobacteria	Deltaproteobacteria					2	0.00172668	0.0163572
Bacteria	Bacteroidetes	Flavobacteria	Flavobacteriales	Flavobacteriaceae	Elizabethkingia		13	0.0112234	0.106322
Bacteria	Proteobacteria	Gammaproteobacteria	Xanthomonadales	Xanthomonadaceae	Rhodanobacter		54	0.0466204	0.441646
Bacteria	Proteobacteria	Betaproteobacteria	Burkholderiales	Alcaligenaceae	Alcaligenes	faecalis	2	0.00172668	0.0163572
Bacteria	Proteobacteria	Gammaproteobacteria	Enterobacteriales	Enterobacteriaceae	Citrobacter		8	0.00690673	0.065429
Bacteria	Proteobacteria	Gammaproteobacteria	Pseudomonadales	Moraxellaceae	Acinetobacter	parvus	2	0.00172668	0.0163572
Bacteria	Firmicutes	Erysipelotrichi	Erysipelotrichales	Erysipelotrichaceae	Erysipelothrix		2	0.00172668	0.0163572
Bacteria	Proteobacteria	Gammaproteobacteria	Vibrionales	Vibrionaceae	Listonella	anguillarum	15	0.0129501	0.122679
Bacteria	Proteobacteria	Betaproteobacteria	Burkholderiales	Alcaligenaceae	Achromobacter	xylosoxidans	1	0.000863342	0.00817862
Bacteria	Bacteroidetes	Bacteroidia	Bacteroidales	Porphyromonadaceae	Porphyromonas		2	0.00172668	0.0163572
Bacteria	Proteobacteria	Betaproteobacteria	Burkholderiales	Comamonadaceae	Curvibacter		9	0.00777007	0.0736076
Bacteria	Proteobacteria	Gammaproteobacteria	Aeromonadales	Aeromonadaceae	Aeromonas		70	0.0604339	0.572503
Bacteria	Proteobacteria	Alphaproteobacteria	Rhodospirillales	Acetobacteraceae	Acidocella		2	0.00172668	0.0163572
Bacteria	Proteobacteria	Gammaproteobacteria	Aeromonadales	Aeromonadaceae	Aeromonas	hydrophila	20	0.0172668	0.163572
Bacteria	Bacteroidetes	Sphingobacteria	Sphingobacteriales	Sphingobacteriaceae	Sphingobacteriaceae	Sphingobacterium	1	0.000863342	0.00817862
Bacteria	Proteobacteria	Gammaproteobacteria	Enterobacteriales	Enterobacteriaceae	Enterobacter		34	0.0293536	0.278073
Bacteria	Proteobacteria	Gammaproteobacteria	Enterobacteriales	Enterobacteriaceae			147	0.126911	1.20226
Bacteria	Firmicutes	Clostridia	Clostridiales	Unassigned	Anaerococcus		1	0.000863342	0.00817862
Bacteria	Proteobacteria	Gammaproteobacteria	Enterobacteriales	Enterobacteriaceae	Enterobacter	aerogenes	4	0.00345337	0.0327145
Bacteria	Proteobacteria	Gammaproteobacteria	Enterobacteriales	Enterobacteriaceae	Yersinia	kristensenii	2	0.00172668	0.0163572
Bacteria	Bacteroidetes	Flavobacteria	Flavobacteriales	Flavobacteriaceae	Elizabethkingia	meningoseptica	50	0.0431671	0.408931
Bacteria	Proteobacteria	Gammaproteobacteria	Enterobacteriales	Enterobacteriaceae	Serratia	grimesii	4	0.00345337	0.0327145
Bacteria	Fusobacteria	Fusobacteria	Fusobacteriales	Fusobacteriaceae	Fusobacterium	ulcerans	114	0.0984209	0.932363
Bacteria	Proteobacteria	Betaproteobacteria	Burkholderiales	Comamonadaceae	Delftia		60	0.0518005	0.490717
Bacteria	Proteobacteria	Epsilonproteobacteria	Campylobacterales	Campylobacteraceae	Arcobacter		161	0.138998	1.31676
Bacteria	Proteobacteria	Betaproteobacteria	Burkholderiales	Oxalobacteraceae	Janthinobacterium		13	0.0112234	0.106322
Bacteria	Firmicutes	Clostridia	Clostridiales	Clostridiaceae	Clostridium		27	0.0233102	0.220823
Bacteria	Fusobacteria	Fusobacteria	Fusobacteriales	Fusobacteriaceae	Fusobacterium	varium	8	0.00690673	0.065429
Bacteria	Actinobacteria	Actinobacteria	Actinomycetales	Dietziaceae	Dietzia	natronolimnaea	7	0.00604339	0.0572503
Bacteria	Proteobacteria	Gammaproteobacteria	Pseudomonadales	Moraxellaceae	Acinetobacter	johnsonii	1	0.000863342	0.00817862
Bacteria	Proteobacteria	Betaproteobacteria	Burkholderiales	Comamonadaceae	Acidovorax		3	0.00259002	0.0245359
Bacteria	Firmicutes	Clostridia	Clostridiales	Veillonellaceae	Veillonella		7	0.00604339	0.0572503
Bacteria	Proteobacteria	Gammaproteobacteria	Xanthomonadales	Xanthomonadaceae	Lysobacter		6	0.00518005	0.0490717
Bacteria	Firmicutes	Bacilli	Lactobacillales	Enterococcaceae	Enterococcus		42	0.0362603	0.343502
Bacteria	Bacteroidetes	Flavobacteria	Flavobacteriales	Flavobacteriaceae	Flavobacterium		19	0.0164035	0.155394
Bacteria	Proteobacteria	Gammaproteobacteria	Pseudomonadales	Moraxellaceae	Psychrobacter		13	0.0112234	0.106322
Bacteria	Bacteroidetes	Flavobacteria	Flavobacteriales	Flavobacteriaceae	Flavobacterium	ceti	22	0.0189935	0.17993
Bacteria	Proteobacteria	Gammaproteobacteria	Enterobacteriales	Enterobacteriaceae	Hafnia		19	0.0164035	0.155394
Bacteria	Proteobacteria	Gammaproteobacteria	Aeromonadales	Aeromonadaceae	Aeromonas	salmonicida	71	0.0612973	0.580682
Bacteria	Proteobacteria	Gammaproteobacteria	Alteromonadales	Shewanellaceae	Shewanella	baltica	73	0.0630239	0.597039
Bacteria	Proteobacteria	Gammaproteobacteria	Pseudomonadales	Moraxellaceae	Acinetobacter	lwoffii	46	0.0397137	0.376217
Bacteria	Bacteroidetes	Sphingobacteria	Sphingobacteriales	Chitinophagaceae	Sediminibacterium		2	0.00172668	0.0163572
Bacteria	Proteobacteria	Gammaproteobacteria	Enterobacteriales	Enterobacteriaceae	Buttiauxella		2	0.00172668	0.0163572
Bacteria	Proteobacteria	Gammaproteobacteria	Pseudomonadales	Moraxellaceae	Psychrobacter	cibarius	46	0.0397137	0.376217
Bacteria	OD1						33	0.0284903	0.269894
Bacteria	Proteobacteria	Epsilonproteobacteria	Campylobacterales	Campylobacteraceae	Sulfurospirillum		24	0.0207202	0.196287
Bacteria	Actinobacteria	Actinobacteria	Actinomycetales	Propionibacteriaceae	Propionibacterium	granulosum	1	0.000863342	0.00817862
Bacteria	Proteobacteria	Gammaproteobacteria	Enterobacteriales	Enterobacteriaceae	Citrobacter	gillenii	11	0.00949676	0.0899648
Bacteria	Proteobacteria	Alphaproteobacteria	Sphingomonadales	Sphingomonadaceae	Sphingomonas		11	0.00949676	0.0899648
Bacteria	Firmicutes	Bacilli	Lactobacillales	Carnobacteriaceae	Alkalibacterium	olivapovliticus	2267	1.9572	18.5409
Bacteria	Proteobacteria	Gammaproteobacteria	Pseudomonadales	Pseudomonadaceae	Pseudomonas		327	0.282313	2.67441
Bacteria	Firmicutes	Clostridia	Clostridiales	Veillonellaceae	Zymophilus		22	0.0189935	0.17993
Bacteria	Proteobacteria	Alphaproteobacteria	Rhodobacterales	Rhodobacteraceae	Paracoccus		6	0.00518005	0.0490717
Bacteria	Bacteroidetes	Sphingobacteria	Sphingobacteriales	Sphingobacteriaceae	Sphingobacteriaceae	Pedobacter	20	0.0172668	0.163572
Bacteria	Firmicutes	Bacilli	Lactobacillales	Streptococcaceae	Lactococcus		2	0.00172668	0.0163572
Bacteria	Tenericutes	Mollicutes	Acholeplasmatales	Acholeplasmataceae	Acholeplasma	pleciae	5	0.00431671	0.0408931
Bacteria	Proteobacteria	Betaproteobacteria	Burkholderiales	Alcaligenaceae	Achromobacter		3	0.00259002	0.0245359
Bacteria	Firmicutes	Bacilli	Lactobacillales	Enterococcaceae	Enterococcus	casseliflavus	1	0.000863342	0.00817862
Bacteria	Firmicutes	Bacilli	Lactobacillales	Aerococcaceae	Eremococcus		18	0.0155401	0.147215
Bacteria	Proteobacteria	Betaproteobacteria	Neisseriales	Neisseriaceae	Paludimonas		6	0.00518005	0.0490717
Bacteria	Proteobacteria	Gammaproteobacteria	Enterobacteriales	Enterobacteriaceae	Yersinia		4	0.00345337	0.0327145
Bacteria	Firmicutes	Clostridia	Clostridiales	Veillonellaceae	Acidaminococcus	intestini	1	0.000863342	0.00817862
Bacteria	Firmicutes	Bacilli	Lactobacillales	Carnobacteriaceae	Carnobacterium	maltaromaticum	27	0.0233102	0.220823

## Sheet: MCMA430_S6_L001
Kingdom	Phylum	Class	Order	Family	Genus	Species	Count	Percentage	Percentage (no unknowns)
Bacteria	Proteobacteria	Gammaproteobacteria	Xanthomonadales	Xanthomonadaceae	Stenotrophomonas		95	0.11657	0.504997
Bacteria	Firmicutes	Bacilli	Lactobacillales	Carnobacteriaceae	Granulicatella	balaenopterae	1	0.00122705	0.00531576
Bacteria	Proteobacteria	Gammaproteobacteria	Enterobacteriales	Enterobacteriaceae	Serratia		1669	2.04795	8.872
Unknown							62684	76.9167	333.213
Bacteria	Proteobacteria	Betaproteobacteria	Burkholderiales	Oxalobacteraceae	Undibacterium		2	0.00245411	0.0106315
Bacteria	Firmicutes	Bacilli	Lactobacillales	Streptococcaceae	Streptococcus	peroris	8	0.00981643	0.042526
Bacteria	Firmicutes	Clostridia	Clostridiales	Veillonellaceae	Acidaminococcus		124	0.152155	0.659154
Bacteria	Firmicutes	Bacilli	Lactobacillales	Enterococcaceae	Enterococcus	gilvus	6	0.00736232	0.0318945
Bacteria	Proteobacteria	Gammaproteobacteria	Oceanospirillales	Halomonadaceae	Halomonas	alkaliantarctica	4	0.00490822	0.021263
Bacteria	Actinobacteria	Actinobacteria	Actinomycetales	Corynebacteriaceae	Corynebacterium	fastidiosum	3	0.00368116	0.0159473
Bacteria	Actinobacteria	Actinobacteria	Actinomycetales	Intrasporangiaceae	Tetrasphaera	vanveenii	6	0.00736232	0.0318945
Bacteria	Actinobacteria	Actinobacteria	Actinomycetales	Corynebacteriaceae	Corynebacterium	testudinoris	3	0.00368116	0.0159473
Bacteria	Proteobacteria	Gammaproteobacteria	Vibrionales	Vibrionaceae	Vibrio	rumoiensis	8	0.00981643	0.042526
Bacteria	Proteobacteria	Alphaproteobacteria	Rhizobiales	Brucellaceae	Pseudochrobactrum		4	0.00490822	0.021263
Bacteria	Proteobacteria	Alphaproteobacteria	Caulobacterales	Caulobacteraceae	Brevundimonas	vesicularis	1	0.00122705	0.00531576
Bacteria	Proteobacteria	Gammaproteobacteria	Enterobacteriales	Enterobacteriaceae	Kluyvera		1	0.00122705	0.00531576
Bacteria	Proteobacteria	Gammaproteobacteria	Enterobacteriales	Enterobacteriaceae	Morganella	morganii	1	0.00122705	0.00531576
Bacteria	Proteobacteria	Epsilonproteobacteria	Campylobacterales	Campylobacteraceae	Sulfurospirillum	halorespirans	1	0.00122705	0.00531576
Bacteria	Firmicutes	Bacilli	Lactobacillales	Carnobacteriaceae	Alkalibacterium	iburiense	23	0.0282222	0.122262
Bacteria	Cyanobacteria						13	0.0159517	0.0691048
Bacteria	Proteobacteria	Betaproteobacteria	Burkholderiales	Oxalobacteraceae	Naxibacter		7	0.00858938	0.0372103
Bacteria	Proteobacteria	Gammaproteobacteria	Xanthomonadales	Xanthomonadaceae	Stenotrophomonas	maltophilia	4	0.00490822	0.021263
Bacteria	Proteobacteria	Alphaproteobacteria	Rhodospirillales	Rhodospirillaceae			2	0.00245411	0.0106315
Bacteria	Firmicutes	Clostridia	Clostridiales	Veillonellaceae	Propionispira		1	0.00122705	0.00531576
Bacteria	Proteobacteria	Gammaproteobacteria	Enterobacteriales	Enterobacteriaceae	Morganella		1	0.00122705	0.00531576
Bacteria	Proteobacteria	Gammaproteobacteria	Enterobacteriales	Enterobacteriaceae	Yersinia	intermedia	4	0.00490822	0.021263
Bacteria	Proteobacteria	Alphaproteobacteria	Rhizobiales	Rhizobiaceae	Rhizobium		10	0.0122705	0.0531576
Bacteria	Firmicutes	Bacilli	Lactobacillales	Carnobacteriaceae	Marinilactibacillus	psychrotolerans	29	0.0355846	0.154157
Bacteria	Proteobacteria	Alphaproteobacteria	Caulobacterales	Caulobacteraceae	Brevundimonas	kwangchunensis	1	0.00122705	0.00531576
Bacteria	Bacteroidetes	Flavobacteria	Flavobacteriales	Flavobacteriaceae	Myroides		2	0.00245411	0.0106315
Bacteria	Actinobacteria	Actinobacteria	Actinomycetales	Micrococcaceae	Nesterenkonia		4	0.00490822	0.021263
Bacteria	Proteobacteria	Gammaproteobacteria	Pseudomonadales	Pseudomonadaceae	Pseudomonas	xiamenensis	11	0.0134976	0.0584733
Bacteria	Proteobacteria	Gammaproteobacteria	Pseudomonadales	Pseudomonadaceae	Pseudomonas	vranovensis	23	0.0282222	0.122262
Bacteria	Proteobacteria	Alphaproteobacteria	Rhizobiales	Bradyrhizobiaceae	Bosea		1	0.00122705	0.00531576
Bacteria	Proteobacteria	Betaproteobacteria	Neisseriales	Neisseriaceae			83	0.101845	0.441208
Bacteria	Proteobacteria	Alphaproteobacteria	Rhodobacterales	Rhodobacteraceae	Paracoccus		8	0.00981643	0.042526
Bacteria	Proteobacteria	Gammaproteobacteria	Pseudomonadales	Moraxellaceae	Acinetobacter	haemolyticus	1	0.00122705	0.00531576
Bacteria	Proteobacteria	Gammaproteobacteria	Pseudomonadales	Pseudomonadaceae	Pseudomonas	poae	2	0.00245411	0.0106315
Bacteria	Proteobacteria	Gammaproteobacteria	Enterobacteriales	Enterobacteriaceae	Cedecea		54	0.0662609	0.287051
Bacteria	Proteobacteria	Gammaproteobacteria	Pseudomonadales	Pseudomonadaceae	Pseudomonas	meridiana	4	0.00490822	0.021263
Bacteria	Fusobacteria	Fusobacteria	Fusobacteriales	Fusobacteriaceae	Fusobacterium		1	0.00122705	0.00531576
Bacteria	Proteobacteria	Gammaproteobacteria	Oceanospirillales	Halomonadaceae	Halomonas	nitritophilus	25	0.0306764	0.132894
Bacteria	Proteobacteria	Gammaproteobacteria	Vibrionales	Vibrionaceae	Vibrio	litoralis	1	0.00122705	0.00531576
Bacteria	Proteobacteria	Gammaproteobacteria	Enterobacteriales	Enterobacteriaceae	Enterobacter	amnigenus	2	0.00245411	0.0106315
Bacteria	Proteobacteria	Gammaproteobacteria	Vibrionales	Vibrionaceae	Vibrio		103	0.126387	0.547523
Bacteria	Firmicutes	Bacilli	Bacillales	Bacillaceae	Halolactibacillus		1	0.00122705	0.00531576
Bacteria	Bacteroidetes	Bacteroidia	Bacteroidales	Bacteroidaceae	Bacteroides		8517	10.4508	45.2743
Bacteria	Firmicutes	Bacilli	Bacillales	Bacillaceae	Bacillus	cereus	1	0.00122705	0.00531576
Bacteria	Actinobacteria	Actinobacteria	Actinomycetales	Micrococcaceae	Micrococcus		1	0.00122705	0.00531576
Bacteria	Proteobacteria	Epsilonproteobacteria	Campylobacterales	Campylobacteraceae	Sulfurospirillum	multivorans	1	0.00122705	0.00531576
Bacteria	Bacteroidetes	Bacteroidia	Bacteroidales	Porphyromonadaceae	Dysgonomonas		24	0.0294493	0.127578
Bacteria	Proteobacteria	Alphaproteobacteria	Sphingomonadales	Sphingomonadaceae	Sphingomonas	melonis	3	0.00368116	0.0159473
Bacteria	Chloroflexi	Caldilineae	Caldilineales				3	0.00368116	0.0159473
Bacteria	Proteobacteria	Gammaproteobacteria	Aeromonadales	Aeromonadaceae	Aeromonas	molluscorum	17	0.0208599	0.0903679
Bacteria	Proteobacteria	Betaproteobacteria	Burkholderiales	Burkholderiaceae	Ralstonia		18	0.022087	0.0956836
Bacteria	Proteobacteria	Gammaproteobacteria	Pseudomonadales	Pseudomonadaceae	Pseudomonas	veronii	14	0.0171788	0.0744206
Bacteria	Firmicutes	Bacilli	Lactobacillales	Streptococcaceae	Lactococcus	piscium	1	0.00122705	0.00531576
Bacteria	Proteobacteria	Gammaproteobacteria	Oceanospirillales	Halomonadaceae	Halomonas		3	0.00368116	0.0159473
Bacteria	Proteobacteria	Gammaproteobacteria	Alteromonadales	Shewanellaceae	Shewanella		1279	1.5694	6.79885
Bacteria	Actinobacteria	Actinobacteria	Actinomycetales	Microbacteriaceae	Microbacterium		1	0.00122705	0.00531576
Bacteria	Bacteroidetes	Flavobacteria	Flavobacteriales	Flavobacteriaceae	Chryseobacterium		83	0.101845	0.441208
Bacteria	Proteobacteria	Gammaproteobacteria	Oceanospirillales	Halomonadaceae	Halomonas	variabilis	16	0.0196329	0.0850521
Bacteria	Actinobacteria	Actinobacteria	Actinomycetales	Brevibacteriaceae	Brevibacterium		9	0.0110435	0.0478418
Bacteria	Proteobacteria	Betaproteobacteria	Burkholderiales	Comamonadaceae	Acidovorax	caeni	5	0.00613527	0.0265788
Bacteria	Proteobacteria	Alphaproteobacteria	Caulobacterales	Caulobacteraceae	Brevundimonas		84	0.103073	0.446523
Bacteria	Proteobacteria	Gammaproteobacteria	Alteromonadales	Shewanellaceae	Shewanella	putrefaciens	2	0.00245411	0.0106315
Bacteria	Firmicutes	Bacilli	Bacillales	Staphylococcaceae	Staphylococcus	epidermidis	2	0.00245411	0.0106315
Bacteria	Proteobacteria	Gammaproteobacteria	Pseudomonadales	Moraxellaceae	Acinetobacter		143	0.175469	0.760153
Bacteria	Proteobacteria	Gammaproteobacteria	Pseudomonadales	Pseudomonadaceae	Pseudomonas	stutzeri	1	0.00122705	0.00531576
Bacteria	Proteobacteria	Alphaproteobacteria	Rhizobiales	Hyphomicrobiaceae			6	0.00736232	0.0318945
Bacteria	Proteobacteria	Gammaproteobacteria	Xanthomonadales	Xanthomonadaceae	Pseudoxanthomonas		1	0.00122705	0.00531576
Bacteria	Actinobacteria	Actinobacteria	Actinomycetales	Actinomycetaceae	Actinomyces		3	0.00368116	0.0159473
Bacteria	Bacteroidetes	Flavobacteria	Flavobacteriales	Flavobacteriaceae	Elizabethkingia		35	0.0429469	0.186051
Bacteria	Proteobacteria	Gammaproteobacteria	Xanthomonadales	Xanthomonadaceae	Rhodanobacter		56	0.068715	0.297682
Bacteria	Proteobacteria	Betaproteobacteria	Burkholderiales	Alcaligenaceae	Alcaligenes	faecalis	42	0.0515363	0.223262
Bacteria	Proteobacteria	Gammaproteobacteria	Enterobacteriales	Enterobacteriaceae	Citrobacter		5	0.00613527	0.0265788
Bacteria	Proteobacteria	Gammaproteobacteria	Pseudomonadales	Pseudomonadaceae	Pseudomonas	fluorescens	3	0.00368116	0.0159473
Bacteria	Firmicutes	Bacilli	Bacillales	Bacillaceae	Bacillus	thuringiensis	3	0.00368116	0.0159473
Bacteria	Proteobacteria	Gammaproteobacteria	Vibrionales	Vibrionaceae	Listonella	anguillarum	8	0.00981643	0.042526
Bacteria	Spirochaetes	Spirochaetes	Spirochaetales	Spirochaetaceae	Spirochaeta		3	0.00368116	0.0159473
Bacteria	Proteobacteria	Gammaproteobacteria	Aeromonadales	Aeromonadaceae	Aeromonas		101	0.123932	0.536891
Bacteria	Proteobacteria	Alphaproteobacteria	Rhodospirillales	Acetobacteraceae	Acidocella		1	0.00122705	0.00531576
Bacteria	Proteobacteria	Gammaproteobacteria	Aeromonadales	Aeromonadaceae	Aeromonas	hydrophila	28	0.0343575	0.148841
Archaea	Euryarchaeota	Halobacteria	Halobacteriales	Deep_Sea_Hydrothermal_Vent_Group_6			1	0.00122705	0.00531576
Bacteria	Bacteroidetes	Sphingobacteria	Sphingobacteriales	Sphingobacteriaceae	Sphingobacteriaceae	Sphingobacterium	17	0.0208599	0.0903679
Bacteria	Firmicutes	Bacilli	Lactobacillales	Streptococcaceae	Streptococcus	oralis	2	0.00245411	0.0106315
Bacteria	Proteobacteria	Gammaproteobacteria	Enterobacteriales	Enterobacteriaceae	Enterobacter		77	0.0944832	0.409313
Bacteria	Proteobacteria	Gammaproteobacteria	Enterobacteriales	Enterobacteriaceae			251	0.307991	1.33425
Bacteria	Firmicutes	Bacilli	Bacillales	Staphylococcaceae	Staphylococcus		34	0.0417198	0.180736
Bacteria	Proteobacteria	Gammaproteobacteria	Enterobacteriales	Enterobacteriaceae	Yersinia	kristensenii	14	0.0171788	0.0744206
Bacteria	Bacteroidetes	Flavobacteria	Flavobacteriales	Flavobacteriaceae	Elizabethkingia	meningoseptica	120	0.147246	0.637891
Bacteria	Proteobacteria	Gammaproteobacteria	Enterobacteriales	Enterobacteriaceae	Serratia	grimesii	4	0.00490822	0.021263
Bacteria	Fusobacteria	Fusobacteria	Fusobacteriales	Fusobacteriaceae	Fusobacterium	ulcerans	89	0.109208	0.473102
Bacteria	Proteobacteria	Betaproteobacteria	Burkholderiales	Comamonadaceae	Delftia		63	0.0773044	0.334893
Bacteria	Firmicutes	Clostridia	Clostridiales	Clostridiaceae	Clostridium	putrefaciens	1	0.00122705	0.00531576
Bacteria	Tenericutes	Mollicutes	Acholeplasmatales	Acholeplasmataceae	Acholeplasma	pleciae	16	0.0196329	0.0850521
Bacteria	Proteobacteria	Betaproteobacteria	Burkholderiales	Oxalobacteraceae	Janthinobacterium		12	0.0147246	0.0637891
Bacteria	Proteobacteria	Deltaproteobacteria	Bdellovibrionales	Bdellovibrionaceae	Bdellovibrio		1	0.00122705	0.00531576
Bacteria	Firmicutes	Clostridia	Clostridiales	Clostridiaceae	Clostridium		65	0.0797585	0.345524
Bacteria	Actinobacteria	Actinobacteria	Actinomycetales	Dietziaceae	Dietzia	natronolimnaea	1	0.00122705	0.00531576
Bacteria	Proteobacteria	Betaproteobacteria	Burkholderiales	Alcaligenaceae	Achromobacter	xylosoxidans	1	0.00122705	0.00531576
Bacteria	Proteobacteria	Gammaproteobacteria	Xanthomonadales	Xanthomonadaceae	Pseudoxanthomonas	mexicana	2	0.00245411	0.0106315
Bacteria	Proteobacteria	Betaproteobacteria	Burkholderiales	Alcaligenaceae	Alcaligenes		8	0.00981643	0.042526
Bacteria	Proteobacteria	Gammaproteobacteria	Enterobacteriales	Enterobacteriaceae	Raoultella		1	0.00122705	0.00531576
Bacteria	Proteobacteria	Alphaproteobacteria	Rhizobiales	Brucellaceae	Ochrobactrum	rhizosphaerae	2	0.00245411	0.0106315
Bacteria	Proteobacteria	Alphaproteobacteria	Rhizobiales	Hyphomicrobiaceae	Devosia		4	0.00490822	0.021263
Bacteria	Proteobacteria	Gammaproteobacteria	Pasteurellales	Pasteurellaceae	Haemophilus	haemolyticus	1	0.00122705	0.00531576
Bacteria	Proteobacteria	Betaproteobacteria	Burkholderiales	Comamonadaceae	Acidovorax		13	0.0159517	0.0691048
Bacteria	Bacteroidetes	Flavobacteria	Flavobacteriales	Flavobacteriaceae	Flavobacterium		4	0.00490822	0.021263
Bacteria	Firmicutes	Clostridia	Clostridiales	Veillonellaceae	Veillonella		14	0.0171788	0.0744206
Bacteria	Firmicutes	Bacilli	Lactobacillales	Enterococcaceae	Enterococcus		71	0.0871208	0.377419
Bacteria	Actinobacteria	Actinobacteria	Actinomycetales	Propionibacteriaceae	Propionibacterium		60	0.0736232	0.318945
Bacteria	Proteobacteria	Gammaproteobacteria	Pseudomonadales	Moraxellaceae	Psychrobacter		35	0.0429469	0.186051
Bacteria	Proteobacteria	Gammaproteobacteria	Pseudomonadales	Pseudomonadaceae	Pseudomonas	antarctica	2	0.00245411	0.0106315
Bacteria	Bacteroidetes	Flavobacteria	Flavobacteriales	Flavobacteriaceae	Flavobacterium	ceti	30	0.0368116	0.159473
Bacteria	Proteobacteria	Gammaproteobacteria	Enterobacteriales	Enterobacteriaceae	Hafnia		23	0.0282222	0.122262
Bacteria	Proteobacteria	Gammaproteobacteria	Aeromonadales	Aeromonadaceae	Aeromonas	salmonicida	100	0.122705	0.531576
Bacteria	Proteobacteria	Gammaproteobacteria	Alteromonadales	Shewanellaceae	Shewanella	baltica	89	0.109208	0.473102
Bacteria	Proteobacteria	Gammaproteobacteria	Pseudomonadales	Moraxellaceae	Acinetobacter	lwoffii	45	0.0552174	0.239209
Bacteria	Firmicutes	Bacilli	Lactobacillales	Enterococcaceae	Enterococcus	casseliflavus	10	0.0122705	0.0531576
Bacteria	Firmicutes	Bacilli	Lactobacillales	Enterococcaceae	Enterococcus	gallinarum	1	0.00122705	0.00531576
Bacteria	Proteobacteria	Gammaproteobacteria	Enterobacteriales	Enterobacteriaceae	Buttiauxella		35	0.0429469	0.186051
Bacteria	Proteobacteria	Betaproteobacteria	Burkholderiales	Comamonadaceae	Comamonas		7	0.00858938	0.0372103
Bacteria	OD1						60	0.0736232	0.318945
Bacteria	Proteobacteria	Epsilonproteobacteria	Campylobacterales	Campylobacteraceae	Sulfurospirillum		37	0.045401	0.196683
Bacteria	Proteobacteria	Gammaproteobacteria	Enterobacteriales	Enterobacteriaceae	Citrobacter	gillenii	37	0.045401	0.196683
Bacteria	Tenericutes	Mollicutes	Acholeplasmatales	Acholeplasmataceae	Acholeplasma	brassicae	16	0.0196329	0.0850521
Bacteria	Proteobacteria	Alphaproteobacteria	Sphingomonadales	Sphingomonadaceae	Sphingomonas		3	0.00368116	0.0159473
Bacteria	Proteobacteria	Gammaproteobacteria	Pseudomonadales	Moraxellaceae	Psychrobacter	cibarius	57	0.0699421	0.302998
Bacteria	Firmicutes	Bacilli	Lactobacillales	Carnobacteriaceae	Alkalibacterium	olivapovliticus	3470	4.25788	18.4457
Bacteria	Proteobacteria	Gammaproteobacteria	Pseudomonadales	Pseudomonadaceae	Pseudomonas		514	0.630706	2.7323
Bacteria	Firmicutes	Clostridia	Clostridiales	Veillonellaceae	Zymophilus		42	0.0515363	0.223262
Bacteria	Firmicutes	Bacilli	Lactobacillales	Enterococcaceae	Enterococcus	devriesei	2	0.00245411	0.0106315
Bacteria	Bacteroidetes	Sphingobacteria	Sphingobacteriales	Sphingobacteriaceae	Sphingobacteriaceae	Pedobacter	53	0.0650339	0.281735
Bacteria	Firmicutes	Bacilli	Lactobacillales	Streptococcaceae	Lactococcus		17	0.0208599	0.0903679
Bacteria	Proteobacteria	Epsilonproteobacteria	Campylobacterales	Campylobacteraceae	Arcobacter		205	0.251546	1.08973
Bacteria	Proteobacteria	Betaproteobacteria	Burkholderiales	Alcaligenaceae	Achromobacter		4	0.00490822	0.021263
Bacteria	Firmicutes	Bacilli	Bacillales	Bacillaceae	Bacillus	mycoides	3	0.00368116	0.0159473
Bacteria	Firmicutes	Bacilli	Lactobacillales	Aerococcaceae	Eremococcus		16	0.0196329	0.0850521
Bacteria	Proteobacteria	Alphaproteobacteria	Rhizobiales	Phyllobacteriaceae	Phyllobacterium		7	0.00858938	0.0372103
Bacteria	Firmicutes	Bacilli	Bacillales	Bacillaceae	Bacillus	clausii	6	0.00736232	0.0318945
Bacteria	Proteobacteria	Gammaproteobacteria	Enterobacteriales	Enterobacteriaceae	Yersinia		16	0.0196329	0.0850521
Bacteria	Firmicutes	Clostridia	Clostridiales	Veillonellaceae	Acidaminococcus	intestini	2	0.00245411	0.0106315
Bacteria							3	0.00368116	0.0159473
Bacteria	Firmicutes	Bacilli	Lactobacillales	Carnobacteriaceae	Carnobacterium	maltaromaticum	35	0.0429469	0.186051

## Sheet: MCMA431_S7_L001
Kingdom	Phylum	Class	Order	Family	Genus	Species	Count	Percentage	Percentage (no unknowns)
Bacteria	Proteobacteria	Gammaproteobacteria	Xanthomonadales	Xanthomonadaceae	Stenotrophomonas		79	0.08619	0.366097
Bacteria	Proteobacteria	Gammaproteobacteria	Vibrionales	Vibrionaceae	Vibrio	litoralis	1	0.00109101	0.00463414
Bacteria	Firmicutes	Bacilli	Lactobacillales	Carnobacteriaceae	Granulicatella	balaenopterae	2	0.00218202	0.00926827
Bacteria	Proteobacteria	Gammaproteobacteria	Enterobacteriales	Enterobacteriaceae	Serratia		2142	2.33695	9.92632
Bacteria	Bacteroidetes	Sphingobacteria	Sphingobacteriales	Chitinophagaceae	Chitinophaga	pinensis	1	0.00109101	0.00463414
Unknown							70079	76.457	324.756
Bacteria	Proteobacteria	Alphaproteobacteria	Caulobacterales	Caulobacteraceae	Brevundimonas	vesicularis	8	0.0087281	0.0370731
Bacteria	Proteobacteria	Gammaproteobacteria	Enterobacteriales	Enterobacteriaceae	Yersinia	mollaretii	1	0.00109101	0.00463414
Bacteria	Firmicutes	Clostridia	Clostridiales	Veillonellaceae	Acidaminococcus		140	0.152742	0.648779
Bacteria	Firmicutes	Bacilli	Lactobacillales	Enterococcaceae	Enterococcus	gilvus	2	0.00218202	0.00926827
Bacteria	Proteobacteria	Gammaproteobacteria	Enterobacteriales	Enterobacteriaceae	Citrobacter	freundii	4	0.00436405	0.0185365
Bacteria	Firmicutes	Bacilli	Bacillales	Planococcaceae			4	0.00436405	0.0185365
Bacteria	Bacteroidetes	Flavobacteria	Flavobacteriales	Flavobacteriaceae	Chryseobacterium	scophthalmum	6	0.00654607	0.0278048
Bacteria	Proteobacteria	Gammaproteobacteria	Vibrionales	Vibrionaceae	Vibrio	rumoiensis	4	0.00436405	0.0185365
Bacteria	Deinococcus-Thermus	Deinococci	Deinococcales	Deinococcaceae	Deinococcus		5	0.00545506	0.0231707
Bacteria	Actinobacteria	Actinobacteria	Actinomycetales	Mycobacteriaceae	Mycobacterium		1	0.00109101	0.00463414
Bacteria	Proteobacteria	Alphaproteobacteria	Rhizobiales	Brucellaceae	Pseudochrobactrum		5	0.00545506	0.0231707
Bacteria	Proteobacteria	Betaproteobacteria	Burkholderiales	Oxalobacteraceae	Undibacterium		1	0.00109101	0.00463414
Bacteria	Proteobacteria	Gammaproteobacteria	Enterobacteriales	Enterobacteriaceae	Kluyvera		1	0.00109101	0.00463414
Bacteria	Proteobacteria	Gammaproteobacteria	Pasteurellales	Pasteurellaceae	Haemophilus		4	0.00436405	0.0185365
Bacteria	Proteobacteria	Gammaproteobacteria	Enterobacteriales	Enterobacteriaceae	Providencia		1	0.00109101	0.00463414
Bacteria	Firmicutes	Bacilli	Lactobacillales	Carnobacteriaceae	Alkalibacterium	iburiense	52	0.0567326	0.240975
Bacteria	Cyanobacteria						4	0.00436405	0.0185365
Bacteria	Actinobacteria	Actinobacteria	Actinomycetales	Corynebacteriaceae	Corynebacterium		11	0.0120011	0.0509755
Bacteria	Firmicutes	Bacilli	Lactobacillales	Enterococcaceae	Enterococcus	hawaiiensis	2	0.00218202	0.00926827
Bacteria	Proteobacteria	Betaproteobacteria	Burkholderiales	Oxalobacteraceae	Naxibacter		2	0.00218202	0.00926827
Bacteria	Proteobacteria	Gammaproteobacteria	Enterobacteriales	Enterobacteriaceae	Citrobacter		6	0.00654607	0.0278048
Bacteria	Proteobacteria	Gammaproteobacteria	Xanthomonadales	Xanthomonadaceae	Stenotrophomonas	maltophilia	5	0.00545506	0.0231707
Bacteria	Actinobacteria	Actinobacteria	Actinomycetales	Streptomycetaceae	Streptomyces		8	0.0087281	0.0370731
Bacteria	Firmicutes	Bacilli	Lactobacillales	Streptococcaceae	Streptococcus	peroris	9	0.00981911	0.0417072
Bacteria	Proteobacteria	Gammaproteobacteria	Pseudomonadales	Pseudomonadaceae	Pseudomonas	meridiana	26	0.0283663	0.120488
Bacteria	Proteobacteria	Alphaproteobacteria	Rhizobiales	Rhizobiaceae	Rhizobium		16	0.0174562	0.0741462
Bacteria	Firmicutes	Bacilli	Lactobacillales	Carnobacteriaceae	Marinilactibacillus	psychrotolerans	25	0.0272753	0.115853
Bacteria	Actinobacteria	Actinobacteria	Actinomycetales	Microbacteriaceae	Microbacterium		4	0.00436405	0.0185365
Bacteria	Actinobacteria	Actinobacteria	Actinomycetales	Brevibacteriaceae	Brevibacterium	luteolum	1	0.00109101	0.00463414
Bacteria	Bacteroidetes	Flavobacteria	Flavobacteriales	Flavobacteriaceae	Myroides		9	0.00981911	0.0417072
Bacteria	Bacteroidetes	Flavobacteria	Flavobacteriales	Cryomorphaceae	Fluviicola		1	0.00109101	0.00463414
Bacteria	Proteobacteria	Gammaproteobacteria	Alteromonadales	Idiomarinaceae	Pseudidiomarina		2	0.00218202	0.00926827
Bacteria	Bacteroidetes	Bacteroidia	Bacteroidales	Porphyromonadaceae	Dysgonomonas		7	0.00763709	0.0324389
Bacteria	Proteobacteria	Gammaproteobacteria	Pseudomonadales	Moraxellaceae	Psychrobacter	faecalis	2	0.00218202	0.00926827
Bacteria	Proteobacteria	Gammaproteobacteria	Pseudomonadales	Pseudomonadaceae	Pseudomonas	vranovensis	19	0.0207292	0.0880486
Bacteria	Proteobacteria	Betaproteobacteria	Burkholderiales	Comamonadaceae	Aquamonas		1	0.00109101	0.00463414
Bacteria	Proteobacteria	Betaproteobacteria	Neisseriales	Neisseriaceae			102	0.111283	0.472682
Bacteria	Actinobacteria	Actinobacteria	Actinomycetales	Propionibacteriaceae	Propionibacterium		35	0.0381854	0.162195
Bacteria	Actinobacteria	Actinobacteria	Actinomycetales	Dermabacteraceae	Brachybacterium	paraconglomeratum	1	0.00109101	0.00463414
Bacteria	Firmicutes	Bacilli	Bacillales	Unassigned	Gemella		15	0.0163652	0.069512
Bacteria	Proteobacteria	Gammaproteobacteria	Enterobacteriales	Enterobacteriaceae	Cedecea		40	0.0436405	0.185365
Bacteria	Proteobacteria	Gammaproteobacteria	Enterobacteriales	Enterobacteriaceae	Yersinia	intermedia	11	0.0120011	0.0509755
Bacteria	Firmicutes	Bacilli	Lactobacillales	Enterococcaceae	Enterococcus	pernyi	1	0.00109101	0.00463414
Bacteria	Proteobacteria	Gammaproteobacteria	Oceanospirillales	Halomonadaceae	Halomonas	nitritophilus	8	0.0087281	0.0370731
Bacteria	Bacteroidetes	Sphingobacteria	Sphingobacteriales	Sphingobacteriaceae	Sphingobacteriaceae	Nubsella	5	0.00545506	0.0231707
Bacteria	Proteobacteria	Gammaproteobacteria	Enterobacteriales	Enterobacteriaceae	Enterobacter	amnigenus	1	0.00109101	0.00463414
Bacteria	Proteobacteria	Gammaproteobacteria	Vibrionales	Vibrionaceae	Vibrio		92	0.100373	0.42634
Bacteria	Firmicutes	Bacilli	Bacillales	Bacillaceae	Halolactibacillus		6	0.00654607	0.0278048
Bacteria	Bacteroidetes	Bacteroidia	Bacteroidales	Bacteroidaceae	Bacteroides		9507	10.3723	44.0567
Bacteria	Proteobacteria	Gammaproteobacteria	Enterobacteriales	Enterobacteriaceae	Raoultella	terrigena	2	0.00218202	0.00926827
Bacteria	Proteobacteria	Gammaproteobacteria	Vibrionales	Vibrionaceae	Listonella		1	0.00109101	0.00463414
Bacteria	Actinobacteria	Actinobacteria	Actinomycetales	Micrococcaceae	Micrococcus		8	0.0087281	0.0370731
Bacteria	Actinobacteria	Actinobacteria	Actinomycetales	Micrococcaceae	Nesterenkonia		20	0.0218202	0.0926827
Bacteria	Proteobacteria	Alphaproteobacteria	Rickettsiales	Unassigned	Captivus		6	0.00654607	0.0278048
Bacteria	Actinobacteria	Actinobacteria	Actinomycetales	Micrococcaceae	Rothia	mucilaginosa	9	0.00981911	0.0417072
Bacteria	Firmicutes	Bacilli	Bacillales	Bacillaceae	Bacillus	clausii	3	0.00327304	0.0139024
Bacteria	Proteobacteria	Betaproteobacteria	Burkholderiales	Comamonadaceae	Schlegelella		2	0.00218202	0.00926827
Bacteria	Proteobacteria	Betaproteobacteria	Burkholderiales	Comamonadaceae	Delftia	acidovorans	1	0.00109101	0.00463414
Bacteria	Proteobacteria	Betaproteobacteria	Burkholderiales	Burkholderiaceae	Ralstonia		4	0.00436405	0.0185365
Bacteria	Proteobacteria	Gammaproteobacteria	Pseudomonadales	Pseudomonadaceae	Pseudomonas	veronii	30	0.0327304	0.139024
Bacteria	Actinobacteria	Actinobacteria	Solirubrobacterales	Solirubrobacteraceae	Solirubrobacter		2	0.00218202	0.00926827
Bacteria	Proteobacteria	Gammaproteobacteria	Oceanospirillales	Halomonadaceae	Halomonas		21	0.0229113	0.0973168
Bacteria	Proteobacteria	Gammaproteobacteria	Alteromonadales	Shewanellaceae	Shewanella		1458	1.5907	6.75657
Bacteria	Firmicutes	Bacilli	Lactobacillales	Enterococcaceae	Enterococcus	mundtii	9	0.00981911	0.0417072
Bacteria	Proteobacteria	Gammaproteobacteria	Pseudomonadales	Moraxellaceae	Acinetobacter	baumannii	9	0.00981911	0.0417072
Bacteria	Bacteroidetes	Sphingobacteria	Sphingobacteriales				9	0.00981911	0.0417072
Bacteria	Bacteroidetes	Flavobacteria	Flavobacteriales	Flavobacteriaceae	Chryseobacterium		57	0.0621877	0.264146
Bacteria	Proteobacteria	Gammaproteobacteria	Oceanospirillales	Halomonadaceae	Halomonas	variabilis	1	0.00109101	0.00463414
Bacteria	Proteobacteria	Betaproteobacteria	Burkholderiales	Comamonadaceae	Pelomonas		9	0.00981911	0.0417072
Bacteria	Proteobacteria	Gammaproteobacteria	Pseudomonadales	Pseudomonadaceae	Pseudomonas	antarctica	8	0.0087281	0.0370731
Bacteria	Proteobacteria	Gammaproteobacteria	Alteromonadales	Shewanellaceae	Shewanella	putrefaciens	5	0.00545506	0.0231707
Bacteria	Proteobacteria	Gammaproteobacteria	Pseudomonadales	Moraxellaceae	Acinetobacter		146	0.159288	0.676584
Bacteria	Proteobacteria	Gammaproteobacteria	Oceanospirillales	Halomonadaceae	Halomonas	meridiana	1	0.00109101	0.00463414
Bacteria	Proteobacteria	Gammaproteobacteria	Pseudomonadales	Pseudomonadaceae	Pseudomonas	stutzeri	2	0.00218202	0.00926827
Bacteria	Actinobacteria	Actinobacteria	Actinomycetales	Microbacteriaceae			4	0.00436405	0.0185365
Bacteria	Bacteroidetes	Sphingobacteria	Sphingobacteriales	Chitinophagaceae			1	0.00109101	0.00463414
Bacteria	Bacteroidetes	Flavobacteria	Flavobacteriales	Flavobacteriaceae	Elizabethkingia		39	0.0425495	0.180731
Bacteria	Proteobacteria	Gammaproteobacteria	Xanthomonadales	Xanthomonadaceae	Rhodanobacter		80	0.087281	0.370731
Bacteria	Proteobacteria	Betaproteobacteria	Burkholderiales	Alcaligenaceae	Alcaligenes	faecalis	12	0.0130921	0.0556096
Bacteria	Proteobacteria	Gammaproteobacteria	Enterobacteriales	Enterobacteriaceae	Morganella	psychrotolerans	8	0.0087281	0.0370731
Bacteria	Proteobacteria	Gammaproteobacteria	Pseudomonadales	Pseudomonadaceae	Pseudomonas	fluorescens	5	0.00545506	0.0231707
Bacteria	Proteobacteria	Betaproteobacteria	Burkholderiales	Comamonadaceae	Pelomonas	aquatica	1	0.00109101	0.00463414
Bacteria	Proteobacteria	Gammaproteobacteria	Enterobacteriales	Enterobacteriaceae	Erwinia		31	0.0338214	0.143658
Bacteria	Proteobacteria	Gammaproteobacteria	Enterobacteriales	Enterobacteriaceae	Klebsiella		15	0.0163652	0.069512
Bacteria	Proteobacteria	Gammaproteobacteria	Vibrionales	Vibrionaceae	Listonella	anguillarum	23	0.0250933	0.106585
Bacteria	Proteobacteria	Betaproteobacteria	Burkholderiales	Alcaligenaceae	Achromobacter	xylosoxidans	2	0.00218202	0.00926827
Bacteria	Proteobacteria	Alphaproteobacteria	Caulobacterales	Caulobacteraceae	Brevundimonas	intermedia	1	0.00109101	0.00463414
Bacteria	Proteobacteria	Gammaproteobacteria	Aeromonadales	Aeromonadaceae	Aeromonas		75	0.0818259	0.34756
Bacteria	Proteobacteria	Alphaproteobacteria	Rhodospirillales	Acetobacteraceae	Acidocella		4	0.00436405	0.0185365
Bacteria	Proteobacteria	Gammaproteobacteria	Aeromonadales	Aeromonadaceae	Aeromonas	hydrophila	17	0.0185472	0.0787803
Bacteria	Proteobacteria	Gammaproteobacteria	Oceanospirillales	Halomonadaceae	Halomonas	boliviensis	3	0.00327304	0.0139024
Bacteria	Bacteroidetes	Sphingobacteria	Sphingobacteriales	Sphingobacteriaceae	Sphingobacteriaceae	Sphingobacterium	10	0.0109101	0.0463414
Bacteria	Firmicutes	Bacilli	Lactobacillales	Streptococcaceae	Streptococcus	oralis	5	0.00545506	0.0231707
Bacteria	Proteobacteria	Gammaproteobacteria	Enterobacteriales	Enterobacteriaceae	Enterobacter		50	0.0545506	0.231707
Bacteria	Firmicutes	Bacilli	Lactobacillales	Streptococcaceae	Streptococcus		8	0.0087281	0.0370731
Bacteria	Proteobacteria	Gammaproteobacteria	Enterobacteriales	Enterobacteriaceae			317	0.345851	1.46902
Bacteria	Firmicutes	Bacilli	Bacillales	Staphylococcaceae	Staphylococcus		2	0.00218202	0.00926827
Bacteria	Proteobacteria	Gammaproteobacteria	Enterobacteriales	Enterobacteriaceae	Klebsiella	pneumoniae	6	0.00654607	0.0278048
Bacteria	Proteobacteria	Gammaproteobacteria	Enterobacteriales	Enterobacteriaceae	Yersinia	kristensenii	15	0.0163652	0.069512
Bacteria	Bacteroidetes	Flavobacteria	Flavobacteriales	Flavobacteriaceae	Elizabethkingia	meningoseptica	100	0.109101	0.463414
Bacteria	Proteobacteria	Gammaproteobacteria	Enterobacteriales	Enterobacteriaceae	Serratia	grimesii	23	0.0250933	0.106585
Bacteria	Bacteroidetes	Flavobacteria	Flavobacteriales	Flavobacteriaceae	Chryseobacterium	gleum	4	0.00436405	0.0185365
Bacteria	Fusobacteria	Fusobacteria	Fusobacteriales	Fusobacteriaceae	Fusobacterium	ulcerans	127	0.138559	0.588535
Bacteria	Proteobacteria	Betaproteobacteria	Burkholderiales	Comamonadaceae	Delftia		81	0.088372	0.375365
Bacteria	Firmicutes	Clostridia	Clostridiales	Veillonellaceae	Acidaminococcus	fermentans	1	0.00109101	0.00463414
Bacteria	Proteobacteria	Epsilonproteobacteria	Campylobacterales	Campylobacteraceae	Arcobacter		213	0.232386	0.987071
Bacteria	Proteobacteria	Betaproteobacteria	Burkholderiales	Oxalobacteraceae	Janthinobacterium		33	0.0360034	0.152926
Bacteria	Firmicutes	Clostridia	Clostridiales	Clostridiaceae	Clostridium		94	0.102555	0.435609
Bacteria	Fusobacteria	Fusobacteria	Fusobacteriales	Fusobacteriaceae	Fusobacterium	varium	6	0.00654607	0.0278048
Bacteria	Proteobacteria	Gammaproteobacteria	Xanthomonadales	Xanthomonadaceae	Luteimonas		5	0.00545506	0.0231707
Bacteria	Actinobacteria	Actinobacteria	Actinomycetales	Dietziaceae	Dietzia	natronolimnaea	7	0.00763709	0.0324389
Bacteria	Bacteroidetes	Flavobacteria	Flavobacteriales	Flavobacteriaceae	Chryseobacterium	balustinum	2	0.00218202	0.00926827
Bacteria	Proteobacteria	Betaproteobacteria	Burkholderiales	Alcaligenaceae	Alcaligenes		17	0.0185472	0.0787803
Bacteria	Proteobacteria	Alphaproteobacteria	Rhizobiales	Hyphomicrobiaceae	Devosia		7	0.00763709	0.0324389
Bacteria	Proteobacteria	Gammaproteobacteria	Enterobacteriales	Enterobacteriaceae	Pectobacterium	carotovorum	3	0.00327304	0.0139024
Bacteria	Proteobacteria	Alphaproteobacteria	Caulobacterales	Caulobacteraceae	Phenylobacterium		3	0.00327304	0.0139024
Bacteria	Proteobacteria	Gammaproteobacteria	Pseudomonadales	Pseudomonadaceae	Pseudomonas	gessardii	1	0.00109101	0.00463414
Bacteria	Firmicutes	Bacilli	Lactobacillales	Streptococcaceae	Streptococcus	suis	2	0.00218202	0.00926827
Bacteria	Proteobacteria	Betaproteobacteria	Burkholderiales	Comamonadaceae	Acidovorax		25	0.0272753	0.115853
Bacteria	Firmicutes	Bacilli	Lactobacillales	Streptococcaceae	Streptococcus	thermophilus	5	0.00545506	0.0231707
Bacteria	Firmicutes	Clostridia	Clostridiales	Veillonellaceae	Veillonella		17	0.0185472	0.0787803
Bacteria	Firmicutes	Bacilli	Lactobacillales	Enterococcaceae	Enterococcus		146	0.159288	0.676584
Bacteria	Bacteroidetes	Flavobacteria	Flavobacteriales	Flavobacteriaceae	Flavobacterium		31	0.0338214	0.143658
Bacteria	Proteobacteria	Gammaproteobacteria	Xanthomonadales	Xanthomonadaceae			6	0.00654607	0.0278048
Bacteria	Proteobacteria	Gammaproteobacteria	Pseudomonadales	Moraxellaceae	Psychrobacter		10	0.0109101	0.0463414
Bacteria	Proteobacteria	Alphaproteobacteria	Caulobacterales	Caulobacteraceae	Brevundimonas		167	0.182199	0.773901
Bacteria	Bacteroidetes	Flavobacteria	Flavobacteriales	Flavobacteriaceae	Flavobacterium	ceti	18	0.0196382	0.0834144
Bacteria	Proteobacteria	Gammaproteobacteria	Enterobacteriales	Enterobacteriaceae	Hafnia		29	0.0316394	0.13439
Bacteria	Proteobacteria	Gammaproteobacteria	Aeromonadales	Aeromonadaceae	Aeromonas	salmonicida	108	0.117829	0.500487
Bacteria	Proteobacteria	Gammaproteobacteria	Alteromonadales	Shewanellaceae	Shewanella	baltica	122	0.133103	0.565364
Bacteria	Proteobacteria	Gammaproteobacteria	Pseudomonadales	Moraxellaceae	Acinetobacter	lwoffii	55	0.0600057	0.254877
Bacteria	Firmicutes	Bacilli	Lactobacillales	Enterococcaceae	Enterococcus	casseliflavus	25	0.0272753	0.115853
Bacteria	Proteobacteria	Betaproteobacteria	Hydrogenophilales	Hydrogenophilaceae	Hydrogenophilus		1	0.00109101	0.00463414
Bacteria	Firmicutes	Bacilli	Lactobacillales	Enterococcaceae	Enterococcus	gallinarum	1	0.00109101	0.00463414
Bacteria	Proteobacteria	Gammaproteobacteria	Enterobacteriales	Enterobacteriaceae	Buttiauxella		4	0.00436405	0.0185365
Bacteria	Actinobacteria	Actinobacteria	Actinomycetales	Nocardiaceae	Rhodococcus		7	0.00763709	0.0324389
Bacteria	Firmicutes	Bacilli	Lactobacillales	Leuconostocaceae	Leuconostoc	mesenteroides	1	0.00109101	0.00463414
Bacteria	Firmicutes	Bacilli	Lactobacillales	Streptococcaceae	Streptococcus	mitis	1	0.00109101	0.00463414
Bacteria	Actinobacteria	Actinobacteria	Actinomycetales	Micrococcaceae	Rothia		1	0.00109101	0.00463414
Bacteria	Actinobacteria	Actinobacteria	Actinomycetales	Micrococcaceae	Arthrobacter		6	0.00654607	0.0278048
Bacteria	Proteobacteria	Betaproteobacteria	Burkholderiales	Comamonadaceae	Comamonas		15	0.0163652	0.069512
Bacteria	OD1						44	0.0480045	0.203902
Bacteria	Proteobacteria	Epsilonproteobacteria	Campylobacterales	Campylobacteraceae	Sulfurospirillum		41	0.0447315	0.19
Bacteria	Proteobacteria	Gammaproteobacteria	Enterobacteriales	Enterobacteriaceae	Citrobacter	gillenii	27	0.0294573	0.125122
Bacteria	Tenericutes	Mollicutes	Acholeplasmatales	Acholeplasmataceae	Acholeplasma	brassicae	19	0.0207292	0.0880486
Bacteria	Actinobacteria	Actinobacteria	Actinomycetales	Micrococcaceae	Micrococcus	luteus	6	0.00654607	0.0278048
Bacteria	Bacteroidetes	Sphingobacteria	Sphingobacteriales	Chitinophagaceae	Chitinophaga	filiformis	1	0.00109101	0.00463414
Bacteria	Proteobacteria	Alphaproteobacteria	Sphingomonadales	Sphingomonadaceae	Sphingomonas		15	0.0163652	0.069512
Bacteria	Firmicutes	Bacilli	Lactobacillales	Carnobacteriaceae	Alkalibacterium	olivapovliticus	3921	4.27786	18.1704
Bacteria	Proteobacteria	Betaproteobacteria	Burkholderiales	Comamonadaceae	Pelomonas	saccharophila	12	0.0130921	0.0556096
Bacteria	TM7						3	0.00327304	0.0139024
Bacteria	Proteobacteria	Gammaproteobacteria	Pseudomonadales	Pseudomonadaceae	Pseudomonas		658	0.717886	3.04926
Bacteria	Firmicutes	Clostridia	Clostridiales	Veillonellaceae	Zymophilus		53	0.0578236	0.245609
Bacteria	Proteobacteria	Alphaproteobacteria	Rhodobacterales	Rhodobacteraceae	Paracoccus		4	0.00436405	0.0185365
Bacteria	Bacteroidetes	Sphingobacteria	Sphingobacteriales	Sphingobacteriaceae	Sphingobacteriaceae	Pedobacter	31	0.0338214	0.143658
Bacteria	Firmicutes	Bacilli	Lactobacillales	Streptococcaceae	Lactococcus		9	0.00981911	0.0417072
Bacteria	Tenericutes	Mollicutes	Acholeplasmatales	Acholeplasmataceae	Acholeplasma	pleciae	17	0.0185472	0.0787803
Bacteria	Proteobacteria	Betaproteobacteria	Burkholderiales	Alcaligenaceae	Achromobacter		4	0.00436405	0.0185365
Bacteria	Actinobacteria	Actinobacteria	Actinomycetales	Dermabacteraceae	Brachybacterium		9	0.00981911	0.0417072
Bacteria	Bacteroidetes	Sphingobacteria	Sphingobacteriales	Chitinophagaceae	Sediminibacterium		1	0.00109101	0.00463414
Bacteria	Proteobacteria	Betaproteobacteria	Neisseriales	Neisseriaceae	Paludimonas		3	0.00327304	0.0139024
Bacteria	Bacteroidetes	Flavobacteria	Flavobacteriales	Flavobacteriaceae	Chryseobacterium	piscium	2	0.00218202	0.00926827
Bacteria	Firmicutes	Bacilli	Lactobacillales	Aerococcaceae	Eremococcus		18	0.0196382	0.0834144
Bacteria	Planctomycetes	Phycisphaerae					5	0.00545506	0.0231707
Bacteria	Proteobacteria	Gammaproteobacteria	Pseudomonadales	Moraxellaceae	Psychrobacter	cibarius	55	0.0600057	0.254877
Bacteria	Firmicutes	Clostridia	Clostridiales	Veillonellaceae	Acidaminococcus	intestini	2	0.00218202	0.00926827
Bacteria	Spirochaetes	Spirochaetes	Spirochaetales	Spirochaetaceae	Spirochaeta		2	0.00218202	0.00926827
Bacteria	Firmicutes	Bacilli	Lactobacillales	Carnobacteriaceae	Carnobacterium	maltaromaticum	82	0.089463	0.379999

## Sheet: MCMA433_S8_L001
Kingdom	Phylum	Class	Order	Family	Genus	Species	Count	Percentage	Percentage (no unknowns)
Bacteria	Proteobacteria	Gammaproteobacteria	Xanthomonadales	Xanthomonadaceae	Stenotrophomonas		78	0.108532	0.608614
Bacteria	Firmicutes	Bacilli	Lactobacillales	Carnobacteriaceae	Granulicatella	balaenopterae	2	0.00278288	0.0156055
Bacteria	Proteobacteria	Gammaproteobacteria	Enterobacteriales	Enterobacteriaceae	Serratia		1285	1.788	10.0265
Unknown							59052	82.1673	460.768
Bacteria	Proteobacteria	Alphaproteobacteria	Caulobacterales	Caulobacteraceae	Brevundimonas	vesicularis	4	0.00556576	0.031211
Bacteria	Bacteroidetes	Sphingobacteria	Sphingobacteriales	Cytophagaceae	Leadbetterella		4	0.00556576	0.031211
Bacteria	Firmicutes	Clostridia	Clostridiales	Veillonellaceae	Acidaminococcus		59	0.082095	0.460362
Bacteria	Firmicutes	Bacilli	Lactobacillales	Enterococcaceae	Enterococcus	gilvus	3	0.00417432	0.0234082
Bacteria	Proteobacteria	Gammaproteobacteria	Oceanospirillales	Halomonadaceae	Halomonas	alkaliantarctica	3	0.00417432	0.0234082
Bacteria	Planctomycetes	Planctomycetacia	Planctomycetales	Planctomycetaceae	Gemmata		4	0.00556576	0.031211
Bacteria	Proteobacteria	Gammaproteobacteria	Enterobacteriales	Enterobacteriaceae	Yersinia	aldovae	1	0.00139144	0.00780275
Bacteria	Firmicutes	Erysipelotrichi	Erysipelotrichales	Erysipelotrichaceae	Erysipelothrix	rhusiopathiae	1	0.00139144	0.00780275
Bacteria	Proteobacteria	Alphaproteobacteria	Rhizobiales	Brucellaceae	Pseudochrobactrum		2	0.00278288	0.0156055
Bacteria	Firmicutes	Bacilli	Lactobacillales	Aerococcaceae	Abiotrophia	defectiva	3	0.00417432	0.0234082
Bacteria	Proteobacteria	Gammaproteobacteria	Enterobacteriales	Enterobacteriaceae	Kluyvera		4	0.00556576	0.031211
Bacteria	Bacteroidetes	Bacteroidia	Bacteroidales	Prevotellaceae	Prevotella		20	0.0278288	0.156055
Bacteria	Proteobacteria	Betaproteobacteria	Burkholderiales	Comamonadaceae	Variovorax		2	0.00278288	0.0156055
Bacteria	Firmicutes	Bacilli	Lactobacillales	Carnobacteriaceae	Alkalibacterium	iburiense	4	0.00556576	0.031211
Bacteria	Proteobacteria	Gammaproteobacteria	Enterobacteriales	Enterobacteriaceae	Citrobacter		5	0.0069572	0.0390137
Bacteria	Proteobacteria	Gammaproteobacteria	Xanthomonadales	Xanthomonadaceae	Stenotrophomonas	maltophilia	5	0.0069572	0.0390137
Bacteria	Proteobacteria	Alphaproteobacteria	Rhodospirillales	Rhodospirillaceae			2	0.00278288	0.0156055
Bacteria	Bacteroidetes	Sphingobacteria	Sphingobacteriales	Sphingobacteriaceae	Sphingobacteriaceae	Mucilaginibacter	2	0.00278288	0.0156055
Bacteria	Proteobacteria	Gammaproteobacteria	Enterobacteriales	Enterobacteriaceae	Yersinia	intermedia	3	0.00417432	0.0234082
Bacteria	Actinobacteria	Actinobacteria	Actinomycetales	Micrococcaceae	Citricoccus	alkalitolerans	6	0.00834864	0.0468165
Bacteria	Proteobacteria	Alphaproteobacteria	Rhizobiales	Rhizobiaceae	Rhizobium		10	0.0139144	0.0780275
Bacteria	Firmicutes	Bacilli	Lactobacillales	Carnobacteriaceae	Marinilactibacillus	psychrotolerans	15	0.0208716	0.117041
Bacteria	Firmicutes	Bacilli	Bacillales	Bacillaceae	Bacillus		3	0.00417432	0.0234082
Bacteria	Actinobacteria	Actinobacteria	Actinomycetales	Microbacteriaceae	Microbacterium		3	0.00417432	0.0234082
Bacteria	Actinobacteria	Actinobacteria	Actinomycetales	Dietziaceae	Dietzia		1	0.00139144	0.00780275
Bacteria	Proteobacteria	Gammaproteobacteria	Pseudomonadales	Pseudomonadaceae	Pseudomonas	vranovensis	16	0.022263	0.124844
Bacteria	Bacteroidetes	Bacteroidia	Bacteroidales	Prevotellaceae	Prevotella	stercorea	5	0.0069572	0.0390137
Bacteria	Firmicutes	Clostridia	Clostridiales	Veillonellaceae	Phascolarctobacterium		7	0.00974008	0.0546192
Bacteria	Proteobacteria	Betaproteobacteria	Neisseriales	Neisseriaceae			52	0.0723549	0.405743
Bacteria	Actinobacteria	Actinobacteria	Actinomycetales	Propionibacteriaceae	Propionibacterium		24	0.0333946	0.187266
Bacteria	Proteobacteria	Gammaproteobacteria	Enterobacteriales	Enterobacteriaceae	Cedecea		31	0.0431346	0.241885
Bacteria	Proteobacteria	Gammaproteobacteria	Pseudomonadales	Pseudomonadaceae	Pseudomonas	meridiana	10	0.0139144	0.0780275
Bacteria	Proteobacteria	Gammaproteobacteria	Aeromonadales	Aeromonadaceae	Aeromonas	media	1	0.00139144	0.00780275
Bacteria	Fusobacteria	Fusobacteria	Fusobacteriales	Fusobacteriaceae	Fusobacterium		2	0.00278288	0.0156055
Bacteria	Proteobacteria	Gammaproteobacteria	Oceanospirillales	Halomonadaceae	Halomonas	nitritophilus	9	0.012523	0.0702247
Bacteria	Bacteroidetes	Sphingobacteria	Sphingobacteriales	Sphingobacteriaceae	Sphingobacteriaceae	Nubsella	5	0.0069572	0.0390137
Bacteria	OP11						3	0.00417432	0.0234082
Bacteria	Proteobacteria	Gammaproteobacteria	Vibrionales	Vibrionaceae	Vibrio		54	0.0751378	0.421348
Bacteria	Bacteroidetes	Bacteroidia	Bacteroidales	Bacteroidaceae	Bacteroides		6009	8.36116	46.8867
Bacteria	Proteobacteria	Gammaproteobacteria	Vibrionales	Vibrionaceae	Listonella		1	0.00139144	0.00780275
Bacteria	Actinobacteria	Actinobacteria	Actinomycetales	Micrococcaceae	Nesterenkonia		10	0.0139144	0.0780275
Bacteria	Actinobacteria	Actinobacteria	Actinomycetales	Micrococcaceae	Rothia	mucilaginosa	4	0.00556576	0.031211
Bacteria	Proteobacteria	Betaproteobacteria	Burkholderiales	Comamonadaceae	Schlegelella		3	0.00417432	0.0234082
Bacteria	Proteobacteria	Gammaproteobacteria	Aeromonadales	Aeromonadaceae	Aeromonas	molluscorum	4	0.00556576	0.031211
Bacteria	Proteobacteria	Betaproteobacteria	Burkholderiales	Burkholderiaceae	Ralstonia		6	0.00834864	0.0468165
Bacteria	Proteobacteria	Gammaproteobacteria	Pseudomonadales	Pseudomonadaceae	Pseudomonas	veronii	9	0.012523	0.0702247
Bacteria	Firmicutes	Bacilli	Lactobacillales	Carnobacteriaceae	Alkalibacterium	olivapovliticus	2085	2.90115	16.2687
Bacteria	Proteobacteria	Gammaproteobacteria	Oceanospirillales	Halomonadaceae	Halomonas		14	0.0194802	0.109238
Bacteria	Proteobacteria	Gammaproteobacteria	Alteromonadales	Shewanellaceae	Shewanella		942	1.31074	7.35019
Bacteria	Bacteroidetes	Flavobacteria	Flavobacteriales	Flavobacteriaceae	Chryseobacterium		55	0.0765292	0.429151
Bacteria	Proteobacteria	Gammaproteobacteria	Oceanospirillales	Halomonadaceae	Halomonas	variabilis	8	0.0111315	0.062422
Bacteria	Actinobacteria	Actinobacteria	Actinomycetales	Microbacteriaceae	Leucobacter		2	0.00278288	0.0156055
Bacteria	Proteobacteria	Alphaproteobacteria	Caulobacterales	Caulobacteraceae	Brevundimonas		70	0.0974008	0.546192
Bacteria	Proteobacteria	Gammaproteobacteria	Alteromonadales	Shewanellaceae	Shewanella	putrefaciens	1	0.00139144	0.00780275
Bacteria	Actinobacteria	Actinobacteria	Actinomycetales	Micrococcaceae	Kocuria		14	0.0194802	0.109238
Bacteria	Proteobacteria	Alphaproteobacteria	Rhizobiales	Brucellaceae	Ochrobactrum		6	0.00834864	0.0468165
Bacteria	Proteobacteria	Gammaproteobacteria	Pseudomonadales	Moraxellaceae	Acinetobacter		62	0.0862693	0.48377
Bacteria	Proteobacteria	Betaproteobacteria	Burkholderiales	Oxalobacteraceae	Janthinobacterium	lividum	4	0.00556576	0.031211
Bacteria	Proteobacteria	Alphaproteobacteria	Rhizobiales	Brucellaceae	Ochrobactrum	grignonense	1	0.00139144	0.00780275
Bacteria	Proteobacteria	Gammaproteobacteria	Pseudomonadales	Pseudomonadaceae	Pseudomonas	stutzeri	2	0.00278288	0.0156055
Bacteria	Actinobacteria	Actinobacteria	Actinomycetales	Corynebacteriaceae	Corynebacterium	testudinoris	4	0.00556576	0.031211
Bacteria	Bacteroidetes	Flavobacteria	Flavobacteriales	Flavobacteriaceae	Elizabethkingia		15	0.0208716	0.117041
Bacteria	Proteobacteria	Gammaproteobacteria	Xanthomonadales	Xanthomonadaceae	Rhodanobacter		47	0.0653977	0.366729
Bacteria	Proteobacteria	Betaproteobacteria	Burkholderiales	Alcaligenaceae	Alcaligenes	faecalis	14	0.0194802	0.109238
Bacteria	Proteobacteria	Gammaproteobacteria	Enterobacteriales	Enterobacteriaceae	Morganella	psychrotolerans	7	0.00974008	0.0546192
Bacteria	Proteobacteria	Gammaproteobacteria	Pseudomonadales	Pseudomonadaceae	Pseudomonas	fluorescens	3	0.00417432	0.0234082
Bacteria	Proteobacteria	Betaproteobacteria	Burkholderiales	Comamonadaceae	Acidovorax		4	0.00556576	0.031211
Bacteria	Firmicutes	Erysipelotrichi	Erysipelotrichales	Erysipelotrichaceae	Erysipelothrix		10	0.0139144	0.0780275
Bacteria	Firmicutes	Bacilli	Lactobacillales	Aerococcaceae	Aerococcus		2	0.00278288	0.0156055
Bacteria	Proteobacteria	Gammaproteobacteria	Vibrionales	Vibrionaceae	Listonella	anguillarum	14	0.0194802	0.109238
Bacteria	Proteobacteria	Betaproteobacteria	Burkholderiales	Comamonadaceae	Curvibacter		8	0.0111315	0.062422
Bacteria	Proteobacteria	Gammaproteobacteria	Aeromonadales	Aeromonadaceae	Aeromonas		41	0.057049	0.319913
Bacteria	Proteobacteria	Alphaproteobacteria	Rhodospirillales	Acetobacteraceae	Acidocella		9	0.012523	0.0702247
Bacteria	Proteobacteria	Gammaproteobacteria	Aeromonadales	Aeromonadaceae	Aeromonas	hydrophila	9	0.012523	0.0702247
Bacteria	Bacteroidetes	Sphingobacteria	Sphingobacteriales	Sphingobacteriaceae	Sphingobacteriaceae	Sphingobacterium	10	0.0139144	0.0780275
Bacteria	Firmicutes	Clostridia	Clostridiales	Ruminococcaceae	Oscillibacter		2	0.00278288	0.0156055
Bacteria	Proteobacteria	Gammaproteobacteria	Enterobacteriales	Enterobacteriaceae	Enterobacter		35	0.0487004	0.273096
Bacteria	Proteobacteria	Gammaproteobacteria	Enterobacteriales	Enterobacteriaceae			162	0.225413	1.26404
Bacteria	Firmicutes	Bacilli	Bacillales	Staphylococcaceae	Staphylococcus		2	0.00278288	0.0156055
Bacteria	Proteobacteria	Gammaproteobacteria	Enterobacteriales	Enterobacteriaceae	Yersinia	kristensenii	3	0.00417432	0.0234082
Bacteria	Bacteroidetes	Flavobacteria	Flavobacteriales	Flavobacteriaceae	Elizabethkingia	meningoseptica	68	0.0946179	0.530587
Bacteria	Firmicutes	Clostridia	Clostridiales	Lachnospiraceae	Roseburia		7	0.00974008	0.0546192
Bacteria	Proteobacteria	Gammaproteobacteria	Enterobacteriales	Enterobacteriaceae	Serratia	grimesii	1	0.00139144	0.00780275
Bacteria	Proteobacteria	Gammaproteobacteria	Alteromonadales	Idiomarinaceae	Pseudidiomarina		6	0.00834864	0.0468165
Bacteria	Proteobacteria	Betaproteobacteria	Burkholderiales	Comamonadaceae	Delftia		51	0.0709634	0.39794
Bacteria	Proteobacteria	Betaproteobacteria	Burkholderiales	Oxalobacteraceae	Janthinobacterium		3	0.00417432	0.0234082
Bacteria	Firmicutes	Clostridia	Clostridiales	Clostridiaceae	Clostridium		21	0.0292202	0.163858
Bacteria	Actinobacteria	Actinobacteria	Actinomycetales	Dietziaceae	Dietzia	natronolimnaea	16	0.022263	0.124844
Bacteria	Proteobacteria	Betaproteobacteria	Burkholderiales	Alcaligenaceae	Alcaligenes		2	0.00278288	0.0156055
Bacteria	Proteobacteria	Alphaproteobacteria	Rhizobiales	Hyphomicrobiaceae	Devosia		5	0.0069572	0.0390137
Bacteria	Proteobacteria	Gammaproteobacteria	Enterobacteriales	Enterobacteriaceae	Pectobacterium	carotovorum	1	0.00139144	0.00780275
Bacteria	Firmicutes	Bacilli	Bacillales	Staphylococcaceae	Staphylococcus	epidermidis	1	0.00139144	0.00780275
Bacteria	Proteobacteria	Alphaproteobacteria	Rhizobiales	Xanthobacteraceae	Labrys	portucalensis	5	0.0069572	0.0390137
Bacteria	Proteobacteria	Betaproteobacteria	Burkholderiales	Oxalobacteraceae	Collimonas		3	0.00417432	0.0234082
Bacteria	Firmicutes	Clostridia	Clostridiales	Veillonellaceae	Veillonella		1	0.00139144	0.00780275
Bacteria	Firmicutes	Bacilli	Lactobacillales	Enterococcaceae	Enterococcus		30	0.0417432	0.234082
Bacteria	Proteobacteria	Gammaproteobacteria	Enterobacteriales	Enterobacteriaceae	Yersinia	pestis	1	0.00139144	0.00780275
Bacteria	Bacteroidetes	Flavobacteria	Flavobacteriales	Flavobacteriaceae	Flavobacterium		36	0.0500918	0.280899
Bacteria	Proteobacteria	Gammaproteobacteria	Xanthomonadales	Xanthomonadaceae			1	0.00139144	0.00780275
Bacteria	Bacteroidetes	Flavobacteria	Flavobacteriales	Flavobacteriaceae	Flavobacterium	ceti	7	0.00974008	0.0546192
Bacteria	Firmicutes	Bacilli	Lactobacillales	Enterococcaceae	Enterococcus	raffinosus	1	0.00139144	0.00780275
Bacteria	Proteobacteria	Gammaproteobacteria	Pseudomonadales	Moraxellaceae	Psychrobacter		10	0.0139144	0.0780275
Bacteria	Proteobacteria	Gammaproteobacteria	Enterobacteriales	Enterobacteriaceae	Hafnia		24	0.0333946	0.187266
Bacteria	Proteobacteria	Gammaproteobacteria	Aeromonadales	Aeromonadaceae	Aeromonas	salmonicida	71	0.0987922	0.553995
Bacteria	Proteobacteria	Gammaproteobacteria	Alteromonadales	Shewanellaceae	Shewanella	baltica	97	0.13497	0.756866
Bacteria	Proteobacteria	Gammaproteobacteria	Pseudomonadales	Moraxellaceae	Acinetobacter	lwoffii	28	0.0389603	0.218477
Bacteria	Firmicutes	Bacilli	Lactobacillales	Enterococcaceae	Enterococcus	casseliflavus	5	0.0069572	0.0390137
Bacteria	Proteobacteria	Gammaproteobacteria	Enterobacteriales	Enterobacteriaceae	Buttiauxella		12	0.0166973	0.093633
Bacteria	Firmicutes	Clostridia	Clostridiales	Ruminococcaceae			1	0.00139144	0.00780275
Bacteria	Proteobacteria	Betaproteobacteria	Methylophilales	Methylophilaceae			5	0.0069572	0.0390137
Bacteria	Firmicutes	Clostridia	Clostridiales	Lachnospiraceae	Dorea		4	0.00556576	0.031211
Bacteria	Proteobacteria	Betaproteobacteria	Neisseriales	Neisseriaceae	Paludimonas		1	0.00139144	0.00780275
Bacteria	OD1						57	0.0793121	0.444757
Bacteria	Proteobacteria	Alphaproteobacteria	Rhizobiales	Hyphomicrobiaceae	Devosia	chinhatensis	1	0.00139144	0.00780275
Bacteria	Proteobacteria	Epsilonproteobacteria	Campylobacterales	Campylobacteraceae	Sulfurospirillum		23	0.0320031	0.179463
Bacteria	Proteobacteria	Gammaproteobacteria	Enterobacteriales	Enterobacteriaceae	Citrobacter	gillenii	20	0.0278288	0.156055
Bacteria	Tenericutes	Mollicutes	Acholeplasmatales	Acholeplasmataceae	Acholeplasma	brassicae	10	0.0139144	0.0780275
Bacteria	Proteobacteria	Alphaproteobacteria	Sphingomonadales	Sphingomonadaceae	Sphingomonas		4	0.00556576	0.031211
Bacteria	Fusobacteria	Fusobacteria	Fusobacteriales	Fusobacteriaceae	Fusobacterium	ulcerans	74	0.102967	0.577403
Bacteria	Proteobacteria	Gammaproteobacteria	Pseudomonadales	Pseudomonadaceae	Pseudomonas		350	0.487004	2.73096
Bacteria	Firmicutes	Clostridia	Clostridiales	Veillonellaceae	Zymophilus		48	0.0667891	0.374532
Bacteria	Proteobacteria	Alphaproteobacteria	Rhodobacterales	Rhodobacteraceae	Paracoccus		7	0.00974008	0.0546192
Bacteria	Bacteroidetes	Sphingobacteria	Sphingobacteriales	Sphingobacteriaceae	Sphingobacteriaceae	Pedobacter	20	0.0278288	0.156055
Bacteria	Firmicutes	Bacilli	Lactobacillales	Streptococcaceae	Lactococcus		2	0.00278288	0.0156055
Bacteria	Proteobacteria	Epsilonproteobacteria	Campylobacterales	Campylobacteraceae	Arcobacter		115	0.160016	0.897316
Bacteria	Proteobacteria	Betaproteobacteria	Burkholderiales	Alcaligenaceae	Achromobacter		2	0.00278288	0.0156055
Bacteria	Proteobacteria	Gammaproteobacteria	Pseudomonadales	Pseudomonadaceae	Pseudomonas	antarctica	3	0.00417432	0.0234082
Bacteria	Firmicutes	Bacilli	Lactobacillales	Aerococcaceae	Eremococcus		4	0.00556576	0.031211
Bacteria	Proteobacteria	Alphaproteobacteria	Rhizobiales	Phyllobacteriaceae	Phyllobacterium		5	0.0069572	0.0390137
Bacteria	Proteobacteria	Gammaproteobacteria	Pseudomonadales	Moraxellaceae	Psychrobacter	cibarius	17	0.0236545	0.132647
Bacteria	Proteobacteria	Gammaproteobacteria	Enterobacteriales	Enterobacteriaceae	Yersinia		15	0.0208716	0.117041
Bacteria	Firmicutes	Bacilli	Lactobacillales	Carnobacteriaceae	Carnobacterium	maltaromaticum	48	0.0667891	0.374532

## Sheet: MCMA434_S9_L001
Kingdom	Phylum	Class	Order	Family	Genus	Species	Count	Percentage	Percentage (no unknowns)
Bacteria	Proteobacteria	Gammaproteobacteria	Xanthomonadales	Xanthomonadaceae	Stenotrophomonas		118	0.290419	0.549067
Bacteria	Firmicutes	Bacilli	Lactobacillales	Carnobacteriaceae	Granulicatella		1	0.00246117	0.00465311
Bacteria	Proteobacteria	Gammaproteobacteria	Pseudomonadales	Moraxellaceae	Moraxella		38	0.0935246	0.176818
Bacteria	Proteobacteria	Gammaproteobacteria	Enterobacteriales	Enterobacteriaceae	Serratia		1981	4.87559	9.21781
Unknown							19140	47.1069	89.0605
Bacteria	Firmicutes	Bacilli	Lactobacillales	Streptococcaceae	Streptococcus	peroris	67	0.164899	0.311758
Bacteria	Firmicutes	Clostridia	Clostridiales	Veillonellaceae	Acidaminococcus		131	0.322414	0.609557
Bacteria	Proteobacteria	Gammaproteobacteria	Enterobacteriales	Enterobacteriaceae	Shigella	flexneri	1	0.00246117	0.00465311
Bacteria	Bacteroidetes	Flavobacteria	Flavobacteriales	Flavobacteriaceae	Chryseobacterium	scophthalmum	9	0.0221506	0.041878
Bacteria	Proteobacteria	Gammaproteobacteria	Pseudomonadales	Pseudomonadaceae	Pseudomonas	brenneri	1	0.00246117	0.00465311
Bacteria	Firmicutes	Bacilli	Lactobacillales	Carnobacteriaceae	Granulicatella	balaenopterae	8	0.0196894	0.0372249
Bacteria	Proteobacteria	Gammaproteobacteria	Vibrionales	Vibrionaceae	Vibrio	rumoiensis	10	0.0246117	0.0465311
Bacteria	Bacteroidetes	Flavobacteria	Flavobacteriales	Flavobacteriaceae	Chryseobacterium	gleum	3	0.00738352	0.0139593
Bacteria	Firmicutes	Bacilli	Lactobacillales	Streptococcaceae	Streptococcus	pneumoniae	33	0.0812188	0.153553
Bacteria	Proteobacteria	Betaproteobacteria	Neisseriales	Neisseriaceae	Microvirgula	aerodenitrificans	10	0.0246117	0.0465311
Bacteria	Bacteroidetes	Bacteroidia	Bacteroidales	Prevotellaceae	Prevotella		8	0.0196894	0.0372249
Bacteria	Firmicutes	Bacilli	Lactobacillales	Carnobacteriaceae	Alkalibacterium	iburiense	25	0.0615294	0.116328
Bacteria	Cyanobacteria						5	0.0123059	0.0232656
Bacteria	Actinobacteria	Actinobacteria	Actinomycetales	Micrococcaceae	Micrococcus	luteus	3	0.00738352	0.0139593
Bacteria	Proteobacteria	Gammaproteobacteria	Xanthomonadales	Xanthomonadaceae	Stenotrophomonas	maltophilia	12	0.0295341	0.0558373
Bacteria	Proteobacteria	Gammaproteobacteria	Enterobacteriales	Enterobacteriaceae	Yersinia	mollaretii	2	0.00492235	0.00930622
Bacteria	Proteobacteria	Gammaproteobacteria	Pseudomonadales	Pseudomonadaceae	Pseudomonas	meridiana	15	0.0369176	0.0697967
Bacteria	Proteobacteria	Alphaproteobacteria	Rhizobiales	Rhizobiaceae	Rhizobium		3	0.00738352	0.0139593
Bacteria	Firmicutes	Bacilli	Lactobacillales	Carnobacteriaceae	Marinilactibacillus	psychrotolerans	57	0.140287	0.265227
Bacteria	Actinobacteria	Actinobacteria	Actinomycetales	Microbacteriaceae	Microbacterium		19	0.0467623	0.0884091
Bacteria	Proteobacteria	Gammaproteobacteria	Alteromonadales	Idiomarinaceae	Pseudidiomarina		2	0.00492235	0.00930622
Bacteria	Bacteroidetes	Bacteroidia	Bacteroidales	Porphyromonadaceae	Dysgonomonas		5	0.0123059	0.0232656
Bacteria	Proteobacteria	Gammaproteobacteria	Pseudomonadales	Pseudomonadaceae	Pseudomonas	vranovensis	21	0.0516847	0.0977153
Bacteria	Proteobacteria	Betaproteobacteria	Neisseriales	Neisseriaceae			122	0.300263	0.567679
Bacteria	Actinobacteria	Actinobacteria	Actinomycetales	Propionibacteriaceae	Propionibacterium		68	0.16736	0.316412
Bacteria	Proteobacteria	Gammaproteobacteria	Pseudomonadales	Pseudomonadaceae	Pseudomonas	poae	1	0.00246117	0.00465311
Bacteria	Proteobacteria	Gammaproteobacteria	Enterobacteriales	Enterobacteriaceae	Cedecea		52	0.127981	0.241962
Bacteria	Proteobacteria	Gammaproteobacteria	Enterobacteriales	Enterobacteriaceae	Yersinia	intermedia	6	0.014767	0.0279187
Bacteria	Fusobacteria	Fusobacteria	Fusobacteriales	Fusobacteriaceae	Fusobacterium		1	0.00246117	0.00465311
Bacteria	Proteobacteria	Gammaproteobacteria	Oceanospirillales	Halomonadaceae	Halomonas	nitritophilus	45	0.110753	0.20939
Bacteria	Proteobacteria	Gammaproteobacteria	Enterobacteriales	Enterobacteriaceae	Enterobacter	amnigenus	9	0.0221506	0.041878
Bacteria	Proteobacteria	Gammaproteobacteria	Vibrionales	Vibrionaceae	Vibrio		81	0.199355	0.376902
Bacteria	Bacteroidetes	Bacteroidia	Bacteroidales	Bacteroidaceae	Bacteroides		9879	24.3139	45.9681
Bacteria	Proteobacteria	Gammaproteobacteria	Vibrionales	Vibrionaceae	Listonella		4	0.0098447	0.0186124
Bacteria	Actinobacteria	Actinobacteria	Actinomycetales	Micrococcaceae	Micrococcus		5	0.0123059	0.0232656
Bacteria	Actinobacteria	Actinobacteria	Actinomycetales	Micrococcaceae	Nesterenkonia		10	0.0246117	0.0465311
Bacteria	Firmicutes	Bacilli	Lactobacillales	Streptococcaceae	Streptococcus	pseudopneumoniae	123	0.302725	0.572333
Bacteria	Bacteroidetes	Sphingobacteria	Sphingobacteriales	Sphingobacteriaceae	Sphingobacteriaceae	Nubsella	9	0.0221506	0.041878
Bacteria	Proteobacteria	Gammaproteobacteria	Aeromonadales	Aeromonadaceae	Aeromonas	molluscorum	1	0.00246117	0.00465311
Bacteria	Proteobacteria	Betaproteobacteria	Burkholderiales	Burkholderiaceae	Ralstonia		14	0.0344564	0.0651435
Bacteria	Proteobacteria	Gammaproteobacteria	Pseudomonadales	Pseudomonadaceae	Pseudomonas	veronii	20	0.0492235	0.0930622
Bacteria	Proteobacteria	Gammaproteobacteria	Aeromonadales	Aeromonadaceae	Aeromonas	media	3	0.00738352	0.0139593
Bacteria	Proteobacteria	Gammaproteobacteria	Oceanospirillales	Halomonadaceae	Halomonas		9	0.0221506	0.041878
Bacteria	Proteobacteria	Gammaproteobacteria	Alteromonadales	Shewanellaceae	Shewanella		1470	3.61793	6.84007
Bacteria	Bacteroidetes	Flavobacteria	Flavobacteriales	Flavobacteriaceae	Chryseobacterium		37	0.0910635	0.172165
Bacteria	Proteobacteria	Gammaproteobacteria	Oceanospirillales	Halomonadaceae	Halomonas	variabilis	10	0.0246117	0.0465311
Bacteria	Proteobacteria	Alphaproteobacteria	Caulobacterales	Caulobacteraceae	Brevundimonas		83	0.204278	0.386208
Bacteria	Proteobacteria	Gammaproteobacteria	Alteromonadales	Shewanellaceae	Shewanella	putrefaciens	1	0.00246117	0.00465311
Bacteria	Actinobacteria	Actinobacteria	Actinomycetales	Micrococcaceae	Kocuria		8	0.0196894	0.0372249
Bacteria	Proteobacteria	Alphaproteobacteria	Rhizobiales	Brucellaceae	Ochrobactrum		2	0.00492235	0.00930622
Bacteria	Proteobacteria	Gammaproteobacteria	Pseudomonadales	Moraxellaceae	Acinetobacter		90	0.221506	0.41878
Bacteria	Proteobacteria	Gammaproteobacteria	Pseudomonadales	Pseudomonadaceae	Pseudomonas	stutzeri	4	0.0098447	0.0186124
Bacteria	Bacteroidetes	Flavobacteria	Flavobacteriales	Flavobacteriaceae	Empedobacter	brevis	3	0.00738352	0.0139593
Bacteria	Actinobacteria	Actinobacteria	Actinomycetales	Actinomycetaceae	Actinomyces		1	0.00246117	0.00465311
Bacteria	Actinobacteria	Actinobacteria	Actinomycetales	Microbacteriaceae			1	0.00246117	0.00465311
Bacteria	Bacteroidetes	Flavobacteria	Flavobacteriales	Flavobacteriaceae	Elizabethkingia		5	0.0123059	0.0232656
Bacteria	Proteobacteria	Gammaproteobacteria	Xanthomonadales	Xanthomonadaceae	Rhodanobacter		140	0.344564	0.651435
Bacteria	Proteobacteria	Betaproteobacteria	Burkholderiales	Alcaligenaceae	Alcaligenes	faecalis	23	0.056607	0.107022
Bacteria	Proteobacteria	Gammaproteobacteria	Enterobacteriales	Enterobacteriaceae	Citrobacter		28	0.0689129	0.130287
Bacteria	Proteobacteria	Alphaproteobacteria	Sphingomonadales	Sphingomonadaceae	Sphingopyxis		1	0.00246117	0.00465311
Bacteria	Proteobacteria	Gammaproteobacteria	Pseudomonadales	Pseudomonadaceae	Pseudomonas	fluorescens	3	0.00738352	0.0139593
Bacteria	Proteobacteria	Alphaproteobacteria	Rhizobiales	Hyphomicrobiaceae	Prosthecomicrobium		9	0.0221506	0.041878
Bacteria	Firmicutes	Erysipelotrichi	Erysipelotrichales	Erysipelotrichaceae	Erysipelothrix		5	0.0123059	0.0232656
Bacteria	Proteobacteria	Gammaproteobacteria	Vibrionales	Vibrionaceae	Listonella	anguillarum	48	0.118136	0.223349
Bacteria	Proteobacteria	Betaproteobacteria	Burkholderiales	Comamonadaceae	Curvibacter		1	0.00246117	0.00465311
Bacteria	Proteobacteria	Gammaproteobacteria	Aeromonadales	Aeromonadaceae	Aeromonas		75	0.184588	0.348983
Bacteria	Proteobacteria	Gammaproteobacteria	Aeromonadales	Aeromonadaceae	Aeromonas	hydrophila	21	0.0516847	0.0977153
Bacteria	Bacteroidetes	Sphingobacteria	Sphingobacteriales	Sphingobacteriaceae	Sphingobacteriaceae	Sphingobacterium	7	0.0172282	0.0325718
Bacteria	Firmicutes	Bacilli	Lactobacillales	Streptococcaceae	Streptococcus	oralis	12	0.0295341	0.0558373
Bacteria	Proteobacteria	Gammaproteobacteria	Enterobacteriales	Enterobacteriaceae	Enterobacter		85	0.2092	0.395514
Bacteria	Firmicutes	Bacilli	Lactobacillales	Streptococcaceae	Streptococcus		35	0.0861411	0.162859
Bacteria	Proteobacteria	Betaproteobacteria	Burkholderiales	Alcaligenaceae	Pusillimonas		2	0.00492235	0.00930622
Bacteria	Proteobacteria	Gammaproteobacteria	Enterobacteriales	Enterobacteriaceae			320	0.787576	1.489
Bacteria	Firmicutes	Bacilli	Bacillales	Staphylococcaceae	Staphylococcus		24	0.0590682	0.111675
Bacteria	Proteobacteria	Gammaproteobacteria	Enterobacteriales	Enterobacteriaceae	Enterobacter	aerogenes	1	0.00246117	0.00465311
Bacteria	Proteobacteria	Gammaproteobacteria	Enterobacteriales	Enterobacteriaceae	Pantoea	agglomerans	1	0.00246117	0.00465311
Bacteria	Proteobacteria	Gammaproteobacteria	Enterobacteriales	Enterobacteriaceae	Yersinia	kristensenii	11	0.0270729	0.0511842
Bacteria	Bacteroidetes	Flavobacteria	Flavobacteriales	Flavobacteriaceae	Elizabethkingia	meningoseptica	65	0.159976	0.302452
Bacteria	Proteobacteria	Alphaproteobacteria	Rhizobiales	Methylobacteriaceae	Methylobacterium		1	0.00246117	0.00465311
Bacteria	Proteobacteria	Gammaproteobacteria	Enterobacteriales	Enterobacteriaceae	Serratia	grimesii	8	0.0196894	0.0372249
Bacteria	Fusobacteria	Fusobacteria	Fusobacteriales	Fusobacteriaceae	Fusobacterium	ulcerans	92	0.226428	0.428086
Bacteria	Proteobacteria	Betaproteobacteria	Burkholderiales	Comamonadaceae	Delftia		68	0.16736	0.316412
Bacteria	Tenericutes	Mollicutes	Acholeplasmatales	Acholeplasmataceae	Acholeplasma	pleciae	17	0.04184	0.0791029
Bacteria	Proteobacteria	Betaproteobacteria	Burkholderiales	Oxalobacteraceae	Janthinobacterium		2	0.00492235	0.00930622
Bacteria	Proteobacteria	Deltaproteobacteria	Bdellovibrionales	Bdellovibrionaceae	Bdellovibrio		6	0.014767	0.0279187
Bacteria	Firmicutes	Clostridia	Clostridiales	Clostridiaceae	Clostridium		30	0.0738352	0.139593
Bacteria	Fusobacteria	Fusobacteria	Fusobacteriales	Fusobacteriaceae	Fusobacterium	varium	2	0.00492235	0.00930622
Bacteria	Proteobacteria	Gammaproteobacteria	Enterobacteriales	Enterobacteriaceae	Yersinia		2	0.00492235	0.00930622
Bacteria	Proteobacteria	Alphaproteobacteria	Rhizobiales	Brucellaceae	Pseudochrobactrum		13	0.0319953	0.0604904
Bacteria	Actinobacteria	Actinobacteria	Actinomycetales	Dietziaceae	Dietzia	natronolimnaea	16	0.0393788	0.0744498
Bacteria	Bacteroidetes	Flavobacteria	Flavobacteriales	Flavobacteriaceae	Chryseobacterium	balustinum	2	0.00492235	0.00930622
Bacteria	Proteobacteria	Betaproteobacteria	Burkholderiales	Alcaligenaceae	Alcaligenes		19	0.0467623	0.0884091
Bacteria	Proteobacteria	Betaproteobacteria	Burkholderiales	Alcaligenaceae	Bordetella		2	0.00492235	0.00930622
Bacteria	Proteobacteria	Alphaproteobacteria	Rhizobiales	Hyphomicrobiaceae	Devosia		1	0.00246117	0.00465311
Bacteria	Proteobacteria	Gammaproteobacteria	Pseudomonadales	Pseudomonadaceae	Pseudomonas	gessardii	2	0.00492235	0.00930622
Bacteria	Proteobacteria	Betaproteobacteria	Burkholderiales	Comamonadaceae	Acidovorax		18	0.0443011	0.083756
Bacteria	Firmicutes	Bacilli	Lactobacillales	Streptococcaceae	Streptococcus	thermophilus	12	0.0295341	0.0558373
Bacteria	Actinobacteria	Actinobacteria	Actinomycetales	Microbacteriaceae	Microbacterium	oxydans	1	0.00246117	0.00465311
Bacteria	Firmicutes	Clostridia	Clostridiales	Veillonellaceae	Veillonella		10	0.0246117	0.0465311
Bacteria	Firmicutes	Bacilli	Lactobacillales	Enterococcaceae	Enterococcus		69	0.169821	0.321065
Bacteria	Bacteroidetes	Flavobacteria	Flavobacteriales	Flavobacteriaceae	Flavobacterium		17	0.04184	0.0791029
Bacteria	Proteobacteria	Gammaproteobacteria	Xanthomonadales	Xanthomonadaceae			1	0.00246117	0.00465311
Bacteria	Firmicutes	Bacilli	Lactobacillales	Carnobacteriaceae	Alkalibacterium		7	0.0172282	0.0325718
Bacteria	Proteobacteria	Gammaproteobacteria	Pseudomonadales	Moraxellaceae	Psychrobacter		13	0.0319953	0.0604904
Bacteria	Proteobacteria	Gammaproteobacteria	Pseudomonadales	Pseudomonadaceae	Pseudomonas	antarctica	2	0.00492235	0.00930622
Bacteria	Proteobacteria	Alphaproteobacteria	Rhizobiales	Phyllobacteriaceae	Phyllobacterium	myrsinacearum	2	0.00492235	0.00930622
Bacteria	Bacteroidetes	Flavobacteria	Flavobacteriales	Flavobacteriaceae	Flavobacterium	ceti	22	0.0541458	0.102368
Bacteria	Proteobacteria	Betaproteobacteria	Burkholderiales	Comamonadaceae	Rhodoferax		2	0.00492235	0.00930622
Bacteria	Proteobacteria	Gammaproteobacteria	Enterobacteriales	Enterobacteriaceae	Hafnia		16	0.0393788	0.0744498
Bacteria	Proteobacteria	Gammaproteobacteria	Aeromonadales	Aeromonadaceae	Aeromonas	salmonicida	115	0.283035	0.535108
Bacteria	Proteobacteria	Gammaproteobacteria	Alteromonadales	Shewanellaceae	Shewanella	baltica	110	0.270729	0.511842
Bacteria	Proteobacteria	Gammaproteobacteria	Pseudomonadales	Moraxellaceae	Acinetobacter	lwoffii	25	0.0615294	0.116328
Bacteria	Firmicutes	Bacilli	Bacillales	Staphylococcaceae	Staphylococcus	epidermidis	3	0.00738352	0.0139593
Bacteria	Spirochaetes	Spirochaetes	Spirochaetales	Spirochaetaceae	Spirochaeta		2	0.00492235	0.00930622
Bacteria	Proteobacteria	Gammaproteobacteria	Enterobacteriales	Enterobacteriaceae	Pantoea		1	0.00246117	0.00465311
Bacteria	Firmicutes	Bacilli	Lactobacillales	Streptococcaceae	Streptococcus	mitis	2	0.00492235	0.00930622
Bacteria	Firmicutes	Bacilli	Lactobacillales	Streptococcaceae	Streptococcus	infantis	1	0.00246117	0.00465311
Bacteria	Proteobacteria	Betaproteobacteria	Burkholderiales	Comamonadaceae	Comamonas		7	0.0172282	0.0325718
Bacteria	OD1						23	0.056607	0.107022
Bacteria	Proteobacteria	Epsilonproteobacteria	Campylobacterales	Campylobacteraceae	Sulfurospirillum		33	0.0812188	0.153553
Bacteria	Proteobacteria	Alphaproteobacteria	Rhizobiales				3	0.00738352	0.0139593
Bacteria	Proteobacteria	Gammaproteobacteria	Enterobacteriales	Enterobacteriaceae	Citrobacter	gillenii	22	0.0541458	0.102368
Bacteria	Tenericutes	Mollicutes	Acholeplasmatales	Acholeplasmataceae	Acholeplasma	brassicae	8	0.0196894	0.0372249
Bacteria	Actinobacteria	Actinobacteria	Actinomycetales	Corynebacteriaceae	Corynebacterium	propinquum	15	0.0369176	0.0697967
Bacteria	Proteobacteria	Alphaproteobacteria	Sphingomonadales	Sphingomonadaceae	Sphingomonas		6	0.014767	0.0279187
Bacteria	Firmicutes	Bacilli	Lactobacillales	Carnobacteriaceae	Alkalibacterium	olivapovliticus	3907	9.61581	18.1797
Bacteria	TM7						2	0.00492235	0.00930622
Bacteria	Proteobacteria	Gammaproteobacteria	Pseudomonadales	Pseudomonadaceae	Pseudomonas		547	1.34626	2.54525
Bacteria	Firmicutes	Clostridia	Clostridiales	Veillonellaceae	Zymophilus		40	0.098447	0.186124
Bacteria	Proteobacteria	Alphaproteobacteria	Rhodobacterales	Rhodobacteraceae	Paracoccus		11	0.0270729	0.0511842
Bacteria	Bacteroidetes	Sphingobacteria	Sphingobacteriales	Sphingobacteriaceae	Sphingobacteriaceae	Pedobacter	41	0.100908	0.190778
Bacteria	Firmicutes	Bacilli	Lactobacillales	Streptococcaceae	Lactococcus		5	0.0123059	0.0232656
Bacteria	Proteobacteria	Epsilonproteobacteria	Campylobacterales	Campylobacteraceae	Arcobacter		239	0.588221	1.11209
Bacteria	Firmicutes	Bacilli	Lactobacillales	Enterococcaceae	Enterococcus	casseliflavus	7	0.0172282	0.0325718
Bacteria	Proteobacteria	Gammaproteobacteria	Enterobacteriales	Enterobacteriaceae	Salmonella	enterica	2	0.00492235	0.00930622
Bacteria	Firmicutes	Bacilli	Lactobacillales	Aerococcaceae	Eremococcus		26	0.0639905	0.120981
Bacteria	Firmicutes	Bacilli	Lactobacillales	Carnobacteriaceae	Granulicatella	adiacens	2	0.00492235	0.00930622
Bacteria	Proteobacteria	Alphaproteobacteria	Rhizobiales	Phyllobacteriaceae	Phyllobacterium		18	0.0443011	0.083756
Bacteria	Proteobacteria	Gammaproteobacteria	Pseudomonadales	Moraxellaceae	Psychrobacter	cibarius	44	0.108292	0.204737
Bacteria	Proteobacteria	Betaproteobacteria	Neisseriales	Neisseriaceae	Neisseria	lactamica	11	0.0270729	0.0511842
Bacteria	Bacteroidetes	Sphingobacteria	Sphingobacteriales	Cytophagaceae	Hymenobacter		2	0.00492235	0.00930622
Bacteria	Proteobacteria	Gammaproteobacteria	Enterobacteriales	Enterobacteriaceae	Buttiauxella		16	0.0393788	0.0744498
Bacteria	Firmicutes	Bacilli	Lactobacillales	Carnobacteriaceae	Carnobacterium	maltaromaticum	38	0.0935246	0.176818

## Sheet: MCMA435_S10_L001
Kingdom	Phylum	Class	Order	Family	Genus	Species	Count	Percentage	Percentage (no unknowns)
Bacteria	Proteobacteria	Gammaproteobacteria	Xanthomonadales	Xanthomonadaceae	Stenotrophomonas		13	0.0131332	0.0203176
Bacteria	Firmicutes	Bacilli	Lactobacillales	Carnobacteriaceae	Granulicatella	balaenopterae	3	0.00303073	0.00468867
Bacteria	Proteobacteria	Gammaproteobacteria	Enterobacteriales	Enterobacteriaceae	Serratia		233	0.235387	0.364154
Unknown							35002	35.3606	54.7043
Bacteria	Planctomycetes	Planctomycetacia	Planctomycetales	Planctomycetaceae			2	0.00202049	0.00312578
Bacteria	Firmicutes	Bacilli	Lactobacillales	Streptococcaceae	Streptococcus	peroris	3	0.00303073	0.00468867
Bacteria	Firmicutes	Clostridia	Clostridiales	Veillonellaceae	Acidaminococcus		10	0.0101024	0.0156289
Bacteria	Proteobacteria	Gammaproteobacteria	Enterobacteriales	Enterobacteriaceae	Shigella	flexneri	7977	8.05872	12.4672
Bacteria	Proteobacteria	Gammaproteobacteria	Enterobacteriales	Enterobacteriaceae	Erwinia	rhapontici	16	0.0161639	0.0250063
Bacteria	Proteobacteria	Gammaproteobacteria	Pseudomonadales	Moraxellaceae	Acinetobacter	schindleri	2	0.00202049	0.00312578
Bacteria	Proteobacteria	Gammaproteobacteria	Enterobacteriales	Enterobacteriaceae	Shigella	boydii	24	0.0242459	0.0375094
Bacteria	Proteobacteria	Gammaproteobacteria	Enterobacteriales	Enterobacteriaceae	Brenneria	quercina	2	0.00202049	0.00312578
Bacteria	Proteobacteria	Gammaproteobacteria	Enterobacteriales	Enterobacteriaceae	Brenneria	nigrifluens	1	0.00101024	0.00156289
Bacteria	Proteobacteria	Betaproteobacteria	Burkholderiales	Oxalobacteraceae	Undibacterium		1	0.00101024	0.00156289
Bacteria	Proteobacteria	Gammaproteobacteria	Pasteurellales	Pasteurellaceae	Haemophilus		2	0.00202049	0.00312578
Bacteria	Proteobacteria	Gammaproteobacteria	Enterobacteriales	Enterobacteriaceae	Escherichia	vulneris	26	0.0262663	0.0406352
Bacteria	Actinobacteria	Actinobacteria	Actinomycetales	Corynebacteriaceae	Corynebacterium		6	0.00606146	0.00937734
Bacteria	Proteobacteria	Betaproteobacteria	Burkholderiales	Oxalobacteraceae	Naxibacter		1	0.00101024	0.00156289
Bacteria	Proteobacteria	Betaproteobacteria	Burkholderiales	Oxalobacteraceae	Massilia		13	0.0131332	0.0203176
Bacteria	Proteobacteria	Gammaproteobacteria	Pseudomonadales	Pseudomonadaceae	Pseudomonas	meridiana	3	0.00303073	0.00468867
Bacteria	Actinobacteria	Actinobacteria	Rubrobacterales	Rubrobacteriaceae	Rubrobacter		2	0.00202049	0.00312578
Bacteria	Firmicutes	Bacilli	Lactobacillales	Carnobacteriaceae	Marinilactibacillus	psychrotolerans	7	0.00707171	0.0109402
Bacteria	Proteobacteria	Gammaproteobacteria	Pseudomonadales	Pseudomonadaceae	Pseudomonas	vranovensis	3	0.00303073	0.00468867
Bacteria	Proteobacteria	Gammaproteobacteria	Oceanospirillales	Halomonadaceae	Halomonas	alkaliantarctica	2	0.00202049	0.00312578
Bacteria	Proteobacteria	Betaproteobacteria	Neisseriales	Neisseriaceae			15	0.0151537	0.0234434
Bacteria	Actinobacteria	Actinobacteria	Actinomycetales	Propionibacteriaceae	Propionibacterium		33	0.033338	0.0515754
Bacteria	Firmicutes	Bacilli	Lactobacillales	Lactobacillaceae	Lactobacillus		2	0.00202049	0.00312578
Bacteria	Proteobacteria	Gammaproteobacteria	Oceanospirillales	Halomonadaceae	Halomonas	nitritophilus	5	0.00505122	0.00781445
Bacteria	Actinobacteria	Actinobacteria	Actinomycetales	Micrococcaceae	Rothia	mucilaginosa	2	0.00202049	0.00312578
Bacteria	Proteobacteria	Gammaproteobacteria	Vibrionales	Vibrionaceae	Vibrio		10	0.0101024	0.0156289
Bacteria	Bacteroidetes	Bacteroidia	Bacteroidales	Bacteroidaceae	Bacteroides		1245	1.25775	1.9458
Bacteria	Firmicutes	Bacilli	Bacillales	Bacillaceae	Bacillus	cereus	1	0.00101024	0.00156289
Bacteria	Actinobacteria	Actinobacteria	Actinomycetales	Micrococcaceae	Micrococcus		1	0.00101024	0.00156289
Bacteria	Firmicutes	Clostridia	Clostridiales	Peptococcaceae	Finegoldia		1	0.00101024	0.00156289
Bacteria	Bacteroidetes	Sphingobacteria	Sphingobacteriales	Sphingobacteriaceae	Sphingobacteriaceae	Nubsella	3	0.00303073	0.00468867
Bacteria	Proteobacteria	Gammaproteobacteria	Enterobacteriales	Enterobacteriaceae	Pectobacterium	carotovorum	3	0.00303073	0.00468867
Bacteria	Proteobacteria	Betaproteobacteria	Burkholderiales	Oxalobacteraceae	Massilia	timonae	8	0.00808195	0.0125031
Bacteria	Proteobacteria	Gammaproteobacteria	Enterobacteriales	Enterobacteriaceae	Escherichia		15	0.0151537	0.0234434
Bacteria	Proteobacteria	Betaproteobacteria	Burkholderiales	Burkholderiaceae	Ralstonia		1	0.00101024	0.00156289
Bacteria	Proteobacteria	Gammaproteobacteria	Pseudomonadales	Pseudomonadaceae	Pseudomonas	veronii	3	0.00303073	0.00468867
Bacteria	Firmicutes	Clostridia	Clostridiales	Peptostreptococcaceae			1	0.00101024	0.00156289
Bacteria	Proteobacteria	Gammaproteobacteria	Alteromonadales	Shewanellaceae	Shewanella		152	0.153557	0.237559
Bacteria	Proteobacteria	Gammaproteobacteria	Enterobacteriales	Enterobacteriaceae	Escherichia	fergusonii	211	0.213161	0.32977
Bacteria	Proteobacteria	Gammaproteobacteria	Pseudomonadales	Moraxellaceae	Acinetobacter	baumannii	3	0.00303073	0.00468867
Bacteria	Bacteroidetes	Flavobacteria	Flavobacteriales	Flavobacteriaceae	Chryseobacterium		4	0.00404098	0.00625156
Bacteria	Firmicutes	Bacilli	Bacillales	Unassigned	Exiguobacterium		2	0.00202049	0.00312578
Bacteria	Proteobacteria	Alphaproteobacteria	Caulobacterales	Caulobacteraceae	Brevundimonas		8	0.00808195	0.0125031
Bacteria	Proteobacteria	Gammaproteobacteria	Pseudomonadales	Moraxellaceae	Acinetobacter		26	0.0262663	0.0406352
Bacteria	Proteobacteria	Gammaproteobacteria	Pseudomonadales	Pseudomonadaceae	Pseudomonas	stutzeri	3	0.00303073	0.00468867
Bacteria	Bacteroidetes	Flavobacteria	Flavobacteriales	Flavobacteriaceae	Elizabethkingia		1	0.00101024	0.00156289
Bacteria	Proteobacteria	Gammaproteobacteria	Xanthomonadales	Xanthomonadaceae	Rhodanobacter		15	0.0151537	0.0234434
Bacteria	Proteobacteria	Betaproteobacteria	Burkholderiales	Alcaligenaceae	Alcaligenes	faecalis	1	0.00101024	0.00156289
Bacteria	Proteobacteria	Gammaproteobacteria	Enterobacteriales	Enterobacteriaceae	Shigella	dysenteriae	359	0.362678	0.561078
Bacteria	Proteobacteria	Gammaproteobacteria	Enterobacteriales	Enterobacteriaceae	Morganella	psychrotolerans	2	0.00202049	0.00312578
Bacteria	Proteobacteria	Betaproteobacteria	Burkholderiales	Comamonadaceae	Pelomonas	aquatica	1	0.00101024	0.00156289
Bacteria	Firmicutes	Bacilli	Bacillales	Bacillaceae	Bacillus	thuringiensis	2	0.00202049	0.00312578
Bacteria	Proteobacteria	Deltaproteobacteria	Myxococcales	Cystobacteraceae			5	0.00505122	0.00781445
Bacteria	Firmicutes	Erysipelotrichi	Erysipelotrichales	Erysipelotrichaceae	Erysipelothrix		2	0.00202049	0.00312578
Bacteria	Firmicutes	Bacilli	Lactobacillales	Aerococcaceae	Aerococcus		3	0.00303073	0.00468867
Bacteria	Proteobacteria	Gammaproteobacteria	Vibrionales	Vibrionaceae	Listonella	anguillarum	6	0.00606146	0.00937734
Bacteria	Proteobacteria	Betaproteobacteria	Burkholderiales	Alcaligenaceae	Achromobacter	xylosoxidans	1	0.00101024	0.00156289
Bacteria	Proteobacteria	Betaproteobacteria	Burkholderiales	Comamonadaceae	Curvibacter		1	0.00101024	0.00156289
Bacteria	Proteobacteria	Gammaproteobacteria	Aeromonadales	Aeromonadaceae	Aeromonas		6	0.00606146	0.00937734
Bacteria	Proteobacteria	Gammaproteobacteria	Aeromonadales	Aeromonadaceae	Aeromonas	hydrophila	3	0.00303073	0.00468867
Bacteria	Proteobacteria	Gammaproteobacteria	Enterobacteriales	Enterobacteriaceae	Enterobacter		11	0.0111127	0.0171918
Bacteria	Firmicutes	Bacilli	Lactobacillales	Streptococcaceae	Streptococcus		5	0.00505122	0.00781445
Bacteria	Proteobacteria	Gammaproteobacteria	Enterobacteriales	Enterobacteriaceae			25667	25.9299	40.1147
Bacteria	Firmicutes	Clostridia	Clostridiales	Unassigned	Anaerococcus		1	0.00101024	0.00156289
Bacteria	Bacteroidetes	Flavobacteria	Flavobacteriales	Flavobacteriaceae	Elizabethkingia	meningoseptica	10	0.0101024	0.0156289
Bacteria	Fusobacteria	Fusobacteria	Fusobacteriales	Fusobacteriaceae	Fusobacterium	ulcerans	12	0.0121229	0.0187547
Bacteria	Proteobacteria	Betaproteobacteria	Burkholderiales	Comamonadaceae	Delftia		13	0.0131332	0.0203176
Bacteria	Proteobacteria	Gammaproteobacteria	Enterobacteriales	Enterobacteriaceae	Escherichia	coli	21942	22.1668	34.2929
Bacteria	Proteobacteria	Epsilonproteobacteria	Campylobacterales	Campylobacteraceae	Arcobacter		22	0.0222254	0.0343836
Bacteria	Firmicutes	Clostridia	Clostridiales	Clostridiaceae	Clostridium		12	0.0121229	0.0187547
Bacteria	Proteobacteria	Gammaproteobacteria	Xanthomonadales	Xanthomonadaceae	Luteimonas		1	0.00101024	0.00156289
Bacteria	Bacteroidetes	Flavobacteria	Flavobacteriales	Flavobacteriaceae	Chryseobacterium	balustinum	1	0.00101024	0.00156289
Bacteria	Proteobacteria	Gammaproteobacteria	Enterobacteriales	Enterobacteriaceae	Raoultella		1	0.00101024	0.00156289
Bacteria	Proteobacteria	Gammaproteobacteria	Pseudomonadales	Moraxellaceae	Enhydrobacter		9	0.00909219	0.014066
Bacteria	Proteobacteria	Gammaproteobacteria	Pseudomonadales	Moraxellaceae	Psychrobacter	cibarius	2	0.00202049	0.00312578
Bacteria	Proteobacteria	Betaproteobacteria	Burkholderiales	Comamonadaceae	Acidovorax		2	0.00202049	0.00312578
Bacteria	Firmicutes	Bacilli	Lactobacillales	Streptococcaceae	Streptococcus	thermophilus	4	0.00404098	0.00625156
Bacteria	Bacteroidetes	Flavobacteria	Flavobacteriales	Flavobacteriaceae	Flavobacterium		1	0.00101024	0.00156289
Bacteria	Firmicutes	Clostridia	Clostridiales	Veillonellaceae	Veillonella		7	0.00707171	0.0109402
Bacteria	Firmicutes	Bacilli	Lactobacillales	Enterococcaceae	Enterococcus		5	0.00505122	0.00781445
Bacteria	Proteobacteria	Betaproteobacteria	Burkholderiales	Oxalobacteraceae	Collimonas		2	0.00202049	0.00312578
Bacteria	Proteobacteria	Gammaproteobacteria	Enterobacteriales	Enterobacteriaceae	Shigella	sonnei	4984	5.03506	7.78945
Bacteria	Proteobacteria	Gammaproteobacteria	Pseudomonadales	Moraxellaceae	Psychrobacter		10	0.0101024	0.0156289
Bacteria	Proteobacteria	Gammaproteobacteria	Pseudomonadales	Pseudomonadaceae	Pseudomonas	antarctica	1	0.00101024	0.00156289
Bacteria	Bacteroidetes	Flavobacteria	Flavobacteriales	Flavobacteriaceae	Flavobacterium	ceti	2	0.00202049	0.00312578
Bacteria	Proteobacteria	Gammaproteobacteria	Enterobacteriales	Enterobacteriaceae	Hafnia		3	0.00303073	0.00468867
Bacteria	Proteobacteria	Gammaproteobacteria	Enterobacteriales	Enterobacteriaceae	Pectobacterium	cypripedii	4	0.00404098	0.00625156
Bacteria	Proteobacteria	Gammaproteobacteria	Aeromonadales	Aeromonadaceae	Aeromonas	salmonicida	8	0.00808195	0.0125031
Bacteria	Proteobacteria	Gammaproteobacteria	Alteromonadales	Shewanellaceae	Shewanella	baltica	14	0.0141434	0.0218805
Bacteria	Proteobacteria	Betaproteobacteria	Burkholderiales	Alcaligenaceae	Achromobacter		6	0.00606146	0.00937734
Bacteria	Firmicutes	Bacilli	Lactobacillales	Enterococcaceae	Enterococcus	casseliflavus	1	0.00101024	0.00156289
Bacteria	Firmicutes	Clostridia	Clostridiales	Eubacteriaceae	Eubacterium		1	0.00101024	0.00156289
Bacteria	Spirochaetes	Spirochaetes	Spirochaetales	Spirochaetaceae	Spirochaeta		1	0.00101024	0.00156289
Bacteria	Actinobacteria	Actinobacteria	Actinomycetales	Microbacteriaceae	Pseudoclavibacter		3	0.00303073	0.00468867
Bacteria	Proteobacteria	Betaproteobacteria	Burkholderiales	Comamonadaceae	Comamonas		1	0.00101024	0.00156289
Bacteria	OD1						4	0.00404098	0.00625156
Bacteria	Proteobacteria	Epsilonproteobacteria	Campylobacterales	Campylobacteraceae	Sulfurospirillum		4	0.00404098	0.00625156
Bacteria	Actinobacteria	Actinobacteria	Actinomycetales	Propionibacteriaceae	Propionibacterium	granulosum	1	0.00101024	0.00156289
Bacteria	Proteobacteria	Gammaproteobacteria	Enterobacteriales	Enterobacteriaceae	Citrobacter	gillenii	2	0.00202049	0.00312578
Bacteria	Firmicutes	Bacilli	Bacillales	Bacillaceae	Bacillus	subtilis	4	0.00404098	0.00625156
Bacteria	Firmicutes	Bacilli	Bacillales	Staphylococcaceae	Staphylococcus		18	0.0181844	0.028132
Bacteria	Firmicutes	Bacilli	Lactobacillales	Carnobacteriaceae	Alkalibacterium	olivapovliticus	476	0.480876	0.743936
Bacteria	Proteobacteria	Gammaproteobacteria	Pseudomonadales	Pseudomonadaceae	Pseudomonas		116	0.117188	0.181295
Bacteria	Firmicutes	Clostridia	Clostridiales	Veillonellaceae	Zymophilus		5	0.00505122	0.00781445
Bacteria	Bacteroidetes	Sphingobacteria	Sphingobacteriales	Sphingobacteriaceae	Sphingobacteriaceae	Pedobacter	8	0.00808195	0.0125031
Bacteria	Tenericutes	Mollicutes	Acholeplasmatales	Acholeplasmataceae	Acholeplasma	pleciae	4	0.00404098	0.00625156
Bacteria	Proteobacteria	Gammaproteobacteria	Pseudomonadales	Moraxellaceae	Acinetobacter	lwoffii	10	0.0101024	0.0156289
Bacteria	Proteobacteria	Gammaproteobacteria	Enterobacteriales	Enterobacteriaceae	Shigella		32	0.0323278	0.0500125
Bacteria	Firmicutes	Bacilli	Lactobacillales	Aerococcaceae	Eremococcus		4	0.00404098	0.00625156
Bacteria	Firmicutes	Bacilli	Bacillales	Bacillaceae	Bacillus	clausii	3	0.00303073	0.00468867
Bacteria	Firmicutes	Bacilli	Lactobacillales	Carnobacteriaceae	Carnobacterium	maltaromaticum	6	0.00606146	0.00937734

## Sheet: MCMA436_S11_L001
Kingdom	Phylum	Class	Order	Family	Genus	Species	Count	Percentage	Percentage (no unknowns)
Bacteria	Proteobacteria	Gammaproteobacteria	Xanthomonadales	Xanthomonadaceae	Stenotrophomonas		17	0.0157109	0.534928
Bacteria	Proteobacteria	Alphaproteobacteria	Rhizobiales	Bradyrhizobiaceae	Bradyrhizobium		3	0.00277252	0.094399
Bacteria	Proteobacteria	Gammaproteobacteria	Enterobacteriales	Enterobacteriaceae	Serratia		271	0.250451	8.52738
Unknown							105027	97.063	3304.81
Bacteria	Proteobacteria	Betaproteobacteria	Burkholderiales	Oxalobacteraceae	Undibacterium		1	0.000924172	0.0314663
Bacteria	Firmicutes	Clostridia	Clostridiales	Veillonellaceae	Acidaminococcus		10	0.00924172	0.314663
Bacteria	Proteobacteria	Gammaproteobacteria	Enterobacteriales	Enterobacteriaceae	Shigella	flexneri	1	0.000924172	0.0314663
Bacteria	Proteobacteria	Gammaproteobacteria	Vibrionales	Vibrionaceae	Vibrio	rumoiensis	2	0.00184834	0.0629327
Bacteria	Proteobacteria	Gammaproteobacteria	Enterobacteriales	Enterobacteriaceae	Providencia		1	0.000924172	0.0314663
Bacteria	Firmicutes	Bacilli	Lactobacillales	Carnobacteriaceae	Alkalibacterium	iburiense	2	0.00184834	0.0629327
Bacteria	Cyanobacteria						3	0.00277252	0.094399
Bacteria	Proteobacteria	Gammaproteobacteria	Xanthomonadales	Xanthomonadaceae	Stenotrophomonas	maltophilia	3	0.00277252	0.094399
Bacteria	Proteobacteria	Gammaproteobacteria	Pseudomonadales	Pseudomonadaceae	Pseudomonas	meridiana	5	0.00462086	0.157332
Bacteria	Proteobacteria	Alphaproteobacteria	Rhizobiales	Rhizobiaceae	Rhizobium		9	0.00831755	0.283197
Bacteria	Firmicutes	Bacilli	Lactobacillales	Carnobacteriaceae	Marinilactibacillus	psychrotolerans	6	0.00554503	0.188798
Bacteria	Proteobacteria	Betaproteobacteria	Neisseriales	Neisseriaceae			10	0.00924172	0.314663
Bacteria	Actinobacteria	Actinobacteria	Actinomycetales	Propionibacteriaceae	Propionibacterium		26	0.0240285	0.818125
Bacteria	Proteobacteria	Gammaproteobacteria	Enterobacteriales	Enterobacteriaceae	Cedecea		9	0.00831755	0.283197
Bacteria	Proteobacteria	Gammaproteobacteria	Oceanospirillales	Halomonadaceae	Halomonas	nitritophilus	4	0.00369669	0.125865
Bacteria	Proteobacteria	Gammaproteobacteria	Vibrionales	Vibrionaceae	Vibrio		11	0.0101659	0.34613
Bacteria	Bacteroidetes	Bacteroidia	Bacteroidales	Bacteroidaceae	Bacteroides		1424	1.31602	44.8081
Bacteria	Proteobacteria	Gammaproteobacteria	Vibrionales	Vibrionaceae	Listonella		2	0.00184834	0.0629327
Bacteria	Actinobacteria	Actinobacteria	Actinomycetales	Micrococcaceae	Micrococcus		1	0.000924172	0.0314663
Bacteria	Firmicutes	Bacilli	Bacillales	Bacillaceae	Anoxybacillus	flavithermus	1	0.000924172	0.0314663
Bacteria	Bacteroidetes	Sphingobacteria	Sphingobacteriales	Sphingobacteriaceae	Sphingobacteriaceae	Nubsella	3	0.00277252	0.094399
Bacteria	Actinobacteria	Actinobacteria	Actinomycetales	Geodermatophilaceae	Blastococcus	aggregatus	7	0.0064692	0.220264
Bacteria	Proteobacteria	Gammaproteobacteria	Oceanospirillales	Halomonadaceae	Halomonas		4	0.00369669	0.125865
Bacteria	Proteobacteria	Gammaproteobacteria	Alteromonadales	Shewanellaceae	Shewanella		206	0.190379	6.48206
Bacteria	Proteobacteria	Gammaproteobacteria	Pseudomonadales	Moraxellaceae	Acinetobacter	baumannii	5	0.00462086	0.157332
Bacteria	Bacteroidetes	Flavobacteria	Flavobacteriales	Flavobacteriaceae	Chryseobacterium		7	0.0064692	0.220264
Bacteria	Proteobacteria	Gammaproteobacteria	Oceanospirillales	Halomonadaceae	Halomonas	variabilis	4	0.00369669	0.125865
Bacteria	Actinobacteria	Actinobacteria	Actinomycetales	Microbacteriaceae	Leucobacter		2	0.00184834	0.0629327
Bacteria	Proteobacteria	Gammaproteobacteria	Pseudomonadales	Pseudomonadaceae	Pseudomonas	antarctica	1	0.000924172	0.0314663
Bacteria	Actinobacteria	Actinobacteria	Actinomycetales	Micrococcaceae	Kocuria		2	0.00184834	0.0629327
Bacteria	Proteobacteria	Gammaproteobacteria	Pseudomonadales	Moraxellaceae	Acinetobacter		26	0.0240285	0.818125
Bacteria	Proteobacteria	Gammaproteobacteria	Pasteurellales	Pasteurellaceae	Haemophilus	influenzae	7	0.0064692	0.220264
Bacteria	Proteobacteria	Gammaproteobacteria	Xanthomonadales	Xanthomonadaceae	Rhodanobacter		3	0.00277252	0.094399
Bacteria	Proteobacteria	Betaproteobacteria	Burkholderiales	Alcaligenaceae	Alcaligenes	faecalis	6	0.00554503	0.188798
Bacteria	Proteobacteria	Gammaproteobacteria	Enterobacteriales	Enterobacteriaceae	Citrobacter		5	0.00462086	0.157332
Bacteria	Proteobacteria	Gammaproteobacteria	Pseudomonadales	Pseudomonadaceae	Pseudomonas	fluorescens	1	0.000924172	0.0314663
Bacteria	Proteobacteria	Gammaproteobacteria	Vibrionales	Vibrionaceae	Listonella	anguillarum	1	0.000924172	0.0314663
Bacteria	Proteobacteria	Alphaproteobacteria	Rhizobiales	Bradyrhizobiaceae	Blastobacter		1	0.000924172	0.0314663
Bacteria	Bacteroidetes	Bacteroidia	Bacteroidales	Porphyromonadaceae	Porphyromonas		3	0.00277252	0.094399
Bacteria	Proteobacteria	Gammaproteobacteria	Aeromonadales	Aeromonadaceae	Aeromonas		13	0.0120142	0.409062
Bacteria	Proteobacteria	Gammaproteobacteria	Aeromonadales	Aeromonadaceae	Aeromonas	hydrophila	4	0.00369669	0.125865
Bacteria	Proteobacteria	Gammaproteobacteria	Oceanospirillales	Halomonadaceae	Halomonas	boliviensis	3	0.00277252	0.094399
Bacteria	Firmicutes	Bacilli	Lactobacillales	Streptococcaceae	Streptococcus	oralis	2	0.00184834	0.0629327
Bacteria	Proteobacteria	Gammaproteobacteria	Enterobacteriales	Enterobacteriaceae	Enterobacter		38	0.0351185	1.19572
Bacteria	Proteobacteria	Gammaproteobacteria	Enterobacteriales	Enterobacteriaceae			13	0.0120142	0.409062
Bacteria	Firmicutes	Bacilli	Bacillales	Staphylococcaceae	Staphylococcus		2	0.00184834	0.0629327
Bacteria	Bacteroidetes	Flavobacteria	Flavobacteriales	Flavobacteriaceae	Elizabethkingia	meningoseptica	33	0.0304977	1.03839
Bacteria	Firmicutes	Bacilli	Bacillales	Staphylococcaceae	Staphylococcus	fleurettii	4	0.00369669	0.125865
Bacteria	Fusobacteria	Fusobacteria	Fusobacteriales	Fusobacteriaceae	Fusobacterium	ulcerans	11	0.0101659	0.34613
Bacteria	Proteobacteria	Betaproteobacteria	Burkholderiales	Comamonadaceae	Delftia		33	0.0304977	1.03839
Bacteria	Proteobacteria	Gammaproteobacteria	Enterobacteriales	Enterobacteriaceae	Escherichia	coli	1	0.000924172	0.0314663
Bacteria	Firmicutes	Clostridia	Clostridiales	Clostridiaceae	Clostridium		2	0.00184834	0.0629327
Bacteria	Fusobacteria	Fusobacteria	Fusobacteriales	Fusobacteriaceae	Fusobacterium	varium	2	0.00184834	0.0629327
Bacteria	Proteobacteria	Gammaproteobacteria	Xanthomonadales	Xanthomonadaceae	Luteimonas		6	0.00554503	0.188798
Bacteria	Proteobacteria	Betaproteobacteria	Burkholderiales	Alcaligenaceae	Alcaligenes		6	0.00554503	0.188798
Bacteria	Proteobacteria	Betaproteobacteria	Burkholderiales	Comamonadaceae	Acidovorax		2	0.00184834	0.0629327
Bacteria	Planctomycetes	Planctomycetacia	Planctomycetales	Planctomycetaceae	Planctomyces		4	0.00369669	0.125865
Bacteria	Firmicutes	Bacilli	Lactobacillales	Enterococcaceae	Enterococcus		10	0.00924172	0.314663
Bacteria	Bacteroidetes	Flavobacteria	Flavobacteriales	Flavobacteriaceae	Flavobacterium		3	0.00277252	0.094399
Bacteria	Firmicutes	Bacilli	Lactobacillales	Carnobacteriaceae	Alkalibacterium		4	0.00369669	0.125865
Bacteria	Proteobacteria	Gammaproteobacteria	Pseudomonadales	Moraxellaceae	Psychrobacter		5	0.00462086	0.157332
Bacteria	Proteobacteria	Alphaproteobacteria	Caulobacterales	Caulobacteraceae	Brevundimonas		23	0.0212559	0.723726
Bacteria	Bacteroidetes	Flavobacteria	Flavobacteriales	Flavobacteriaceae	Flavobacterium	ceti	27	0.0249526	0.849591
Bacteria	Proteobacteria	Gammaproteobacteria	Enterobacteriales	Enterobacteriaceae	Hafnia		6	0.00554503	0.188798
Bacteria	Proteobacteria	Gammaproteobacteria	Aeromonadales	Aeromonadaceae	Aeromonas	salmonicida	16	0.0147867	0.503461
Bacteria	Proteobacteria	Gammaproteobacteria	Alteromonadales	Shewanellaceae	Shewanella	baltica	17	0.0157109	0.534928
Bacteria	Proteobacteria	Gammaproteobacteria	Pseudomonadales	Moraxellaceae	Acinetobacter	lwoffii	13	0.0120142	0.409062
Bacteria	Actinobacteria	Actinobacteria	Actinomycetales	Nocardiaceae	Rhodococcus		2	0.00184834	0.0629327
Bacteria	Proteobacteria	Gammaproteobacteria	Enterobacteriales	Enterobacteriaceae	Salmonella		1	0.000924172	0.0314663
Bacteria	OD1						8	0.00739337	0.251731
Bacteria	Proteobacteria	Epsilonproteobacteria	Campylobacterales	Campylobacteraceae	Sulfurospirillum		7	0.0064692	0.220264
Bacteria	Proteobacteria	Alphaproteobacteria	Rhizobiales				2	0.00184834	0.0629327
Bacteria	Proteobacteria	Gammaproteobacteria	Enterobacteriales	Enterobacteriaceae	Citrobacter	gillenii	9	0.00831755	0.283197
Bacteria	Proteobacteria	Alphaproteobacteria	Sphingomonadales	Sphingomonadaceae	Sphingomonas		2	0.00184834	0.0629327
Bacteria	Firmicutes	Bacilli	Lactobacillales	Carnobacteriaceae	Alkalibacterium	olivapovliticus	561	0.51846	17.6526
Bacteria	Proteobacteria	Gammaproteobacteria	Pseudomonadales	Pseudomonadaceae	Pseudomonas		80	0.0739337	2.51731
Bacteria	Firmicutes	Clostridia	Clostridiales	Veillonellaceae	Zymophilus		4	0.00369669	0.125865
Bacteria	Bacteroidetes	Sphingobacteria	Sphingobacteriales	Sphingobacteriaceae	Sphingobacteriaceae	Pedobacter	9	0.00831755	0.283197
Bacteria	Proteobacteria	Epsilonproteobacteria	Campylobacterales	Campylobacteraceae	Arcobacter		56	0.0517536	1.76211
Bacteria	Proteobacteria	Betaproteobacteria	Burkholderiales	Alcaligenaceae	Achromobacter		3	0.00277252	0.094399
Bacteria	Proteobacteria	Gammaproteobacteria	Pseudomonadales	Moraxellaceae	Psychrobacter	cibarius	5	0.00462086	0.157332
Bacteria	Proteobacteria	Gammaproteobacteria	Enterobacteriales	Enterobacteriaceae	Salmonella	enterica	2	0.00184834	0.0629327
Bacteria	Firmicutes	Bacilli	Lactobacillales	Carnobacteriaceae	Carnobacterium	maltaromaticum	8	0.00739337	0.251731

## Sheet: MCMA437_S12_L001
Kingdom	Phylum	Class	Order	Family	Genus	Species	Count	Percentage	Percentage (no unknowns)
Bacteria	Proteobacteria	Gammaproteobacteria	Xanthomonadales	Xanthomonadaceae	Stenotrophomonas		28	0.0895943	0.403982
Bacteria	Proteobacteria	Gammaproteobacteria	Enterobacteriales	Enterobacteriaceae	Serratia		609	1.94868	8.78661
Unknown							24321	77.8222	350.902
Bacteria	Proteobacteria	Betaproteobacteria	Burkholderiales	Oxalobacteraceae	Undibacterium		5	0.015999	0.0721397
Bacteria	Firmicutes	Clostridia	Clostridiales	Veillonellaceae	Acidaminococcus		15	0.0479969	0.216419
Bacteria	Proteobacteria	Gammaproteobacteria	Oceanospirillales	Halomonadaceae	Halomonas	alkaliantarctica	1	0.0031998	0.0144279
Bacteria	Proteobacteria	Betaproteobacteria	Burkholderiales	Comamonadaceae	Tepidicella	xavieri	1	0.0031998	0.0144279
Bacteria	Actinobacteria	Actinobacteria	Actinomycetales	Intrasporangiaceae	Ornithinimicrobium		1	0.0031998	0.0144279
Bacteria	Bacteroidetes	Flavobacteria	Flavobacteriales	Flavobacteriaceae	Chryseobacterium	gleum	1	0.0031998	0.0144279
Bacteria	Proteobacteria	Gammaproteobacteria	Enterobacteriales	Enterobacteriaceae	Kluyvera		1	0.0031998	0.0144279
Bacteria	Proteobacteria	Gammaproteobacteria	Pseudomonadales	Pseudomonadaceae	Pseudomonas	psychrophila	1	0.0031998	0.0144279
Bacteria	Proteobacteria	Betaproteobacteria	Rhodocyclales	Rhodocyclaceae			1	0.0031998	0.0144279
Bacteria	Firmicutes	Bacilli	Lactobacillales	Carnobacteriaceae	Alkalibacterium	iburiense	19	0.0607961	0.274131
Bacteria	Proteobacteria	Betaproteobacteria	Burkholderiales	Comamonadaceae	Comamonas		3	0.00959939	0.0432838
Bacteria	Proteobacteria	Gammaproteobacteria	Enterobacteriales	Enterobacteriaceae	Morganella	psychrotolerans	2	0.00639959	0.0288559
Bacteria	Proteobacteria	Gammaproteobacteria	Xanthomonadales	Xanthomonadaceae	Stenotrophomonas	maltophilia	1	0.0031998	0.0144279
Bacteria	Proteobacteria	Gammaproteobacteria	Pseudomonadales	Pseudomonadaceae	Pseudomonas	meridiana	2	0.00639959	0.0288559
Bacteria	Proteobacteria	Alphaproteobacteria	Rhizobiales	Rhizobiaceae	Rhizobium		8	0.0255984	0.115423
Bacteria	Firmicutes	Bacilli	Lactobacillales	Streptococcaceae	Lactococcus	lactis	2	0.00639959	0.0288559
Bacteria	Firmicutes	Bacilli	Lactobacillales	Carnobacteriaceae	Marinilactibacillus	psychrotolerans	20	0.0639959	0.288559
Bacteria	Actinobacteria	Actinobacteria	Actinomycetales	Microbacteriaceae	Microbacterium		1	0.0031998	0.0144279
Bacteria	Proteobacteria	Gammaproteobacteria	Pseudomonadales	Pseudomonadaceae	Pseudomonas	vranovensis	2	0.00639959	0.0288559
Bacteria	Firmicutes	Bacilli	Lactobacillales	Enterococcaceae	Enterococcus	inusitatus	3	0.00959939	0.0432838
Bacteria	Proteobacteria	Betaproteobacteria	Neisseriales	Neisseriaceae			17	0.0543965	0.245275
Bacteria	Actinobacteria	Actinobacteria	Actinomycetales	Propionibacteriaceae	Propionibacterium		26	0.0831947	0.375126
Bacteria	Proteobacteria	Gammaproteobacteria	Pseudomonadales	Pseudomonadaceae	Pseudomonas	poae	1	0.0031998	0.0144279
Bacteria	Proteobacteria	Gammaproteobacteria	Enterobacteriales	Enterobacteriaceae	Cedecea		13	0.0415973	0.187563
Bacteria	Proteobacteria	Gammaproteobacteria	Enterobacteriales	Enterobacteriaceae	Yersinia	intermedia	1	0.0031998	0.0144279
Bacteria	Proteobacteria	Gammaproteobacteria	Oceanospirillales	Halomonadaceae	Halomonas	nitritophilus	6	0.0191988	0.0865676
Bacteria	Actinobacteria	Actinobacteria	Actinomycetales	Micrococcaceae	Rothia	mucilaginosa	1	0.0031998	0.0144279
Bacteria	Proteobacteria	Gammaproteobacteria	Vibrionales	Vibrionaceae	Vibrio		37	0.118392	0.533834
Bacteria	Bacteroidetes	Bacteroidia	Bacteroidales	Bacteroidaceae	Bacteroides		3318	10.6169	47.8719
Bacteria	Proteobacteria	Gammaproteobacteria	Pseudomonadales	Pseudomonadaceae	Pseudomonas	putida	1	0.0031998	0.0144279
Bacteria	Proteobacteria	Gammaproteobacteria	Enterobacteriales	Enterobacteriaceae	Raoultella	terrigena	2	0.00639959	0.0288559
Bacteria	Proteobacteria	Gammaproteobacteria	Vibrionales	Vibrionaceae	Listonella		1	0.0031998	0.0144279
Bacteria	Bacteroidetes	Sphingobacteria	Sphingobacteriales	Cytophagaceae	Arcicella		2	0.00639959	0.0288559
Bacteria	Actinobacteria	Actinobacteria	Actinomycetales	Micrococcaceae	Nesterenkonia		2	0.00639959	0.0288559
Bacteria	Bacteroidetes	Sphingobacteria	Sphingobacteriales	Sphingobacteriaceae	Sphingobacteriaceae	Nubsella	9	0.0287982	0.129851
Bacteria	Proteobacteria	Betaproteobacteria	Burkholderiales	Burkholderiaceae	Ralstonia		1	0.0031998	0.0144279
Bacteria	Proteobacteria	Gammaproteobacteria	Pseudomonadales	Pseudomonadaceae	Pseudomonas	veronii	6	0.0191988	0.0865676
Bacteria	Proteobacteria	Gammaproteobacteria	Oceanospirillales	Halomonadaceae	Halomonas		4	0.0127992	0.0577117
Bacteria	Proteobacteria	Gammaproteobacteria	Alteromonadales	Shewanellaceae	Shewanella		466	1.4911	6.72342
Bacteria	Bacteroidetes	Flavobacteria	Flavobacteriales	Flavobacteriaceae	Chryseobacterium		40	0.127992	0.577117
Bacteria	Proteobacteria	Gammaproteobacteria	Oceanospirillales	Halomonadaceae	Halomonas	variabilis	8	0.0255984	0.115423
Bacteria	Proteobacteria	Alphaproteobacteria	Caulobacterales	Caulobacteraceae	Brevundimonas		24	0.0767951	0.34627
Bacteria	Proteobacteria	Gammaproteobacteria	Alteromonadales	Shewanellaceae	Shewanella	putrefaciens	1	0.0031998	0.0144279
Bacteria	Proteobacteria	Gammaproteobacteria	Pseudomonadales	Moraxellaceae	Acinetobacter		29	0.0927941	0.41841
Bacteria	Proteobacteria	Gammaproteobacteria	Pseudomonadales	Pseudomonadaceae	Pseudomonas	stutzeri	1	0.0031998	0.0144279
Bacteria	Bacteroidetes	Sphingobacteria	Sphingobacteriales	Cytophagaceae	Sporocytophaga		1	0.0031998	0.0144279
Bacteria	Actinobacteria	Actinobacteria	Actinomycetales	Corynebacteriaceae	Corynebacterium	testudinoris	4	0.0127992	0.0577117
Bacteria	Bacteroidetes	Flavobacteria	Flavobacteriales	Flavobacteriaceae	Elizabethkingia		7	0.0223986	0.100996
Bacteria	Proteobacteria	Gammaproteobacteria	Xanthomonadales	Xanthomonadaceae	Rhodanobacter		29	0.0927941	0.41841
Bacteria	Proteobacteria	Betaproteobacteria	Burkholderiales	Alcaligenaceae	Alcaligenes	faecalis	10	0.031998	0.144279
Bacteria	Proteobacteria	Gammaproteobacteria	Enterobacteriales	Enterobacteriaceae	Citrobacter		5	0.015999	0.0721397
Bacteria	Proteobacteria	Gammaproteobacteria	Pseudomonadales	Pseudomonadaceae	Pseudomonas	fluorescens	1	0.0031998	0.0144279
Bacteria	Proteobacteria	Gammaproteobacteria	Vibrionales	Vibrionaceae	Listonella	anguillarum	11	0.0351977	0.158707
Bacteria	Proteobacteria	Betaproteobacteria	Burkholderiales	Alcaligenaceae	Achromobacter	xylosoxidans	4	0.0127992	0.0577117
Bacteria	Proteobacteria	Betaproteobacteria	Burkholderiales	Comamonadaceae	Curvibacter		5	0.015999	0.0721397
Bacteria	Proteobacteria	Gammaproteobacteria	Aeromonadales	Aeromonadaceae	Aeromonas		23	0.0735953	0.331842
Bacteria	Proteobacteria	Alphaproteobacteria	Rhodospirillales	Acetobacteraceae	Acidocella		1	0.0031998	0.0144279
Bacteria	Proteobacteria	Gammaproteobacteria	Aeromonadales	Aeromonadaceae	Aeromonas	hydrophila	9	0.0287982	0.129851
Bacteria	Bacteroidetes	Sphingobacteria	Sphingobacteriales	Sphingobacteriaceae	Sphingobacteriaceae	Sphingobacterium	2	0.00639959	0.0288559
Bacteria	Proteobacteria	Gammaproteobacteria	Enterobacteriales	Enterobacteriaceae	Enterobacter		22	0.0703955	0.317415
Bacteria	Proteobacteria	Betaproteobacteria	Burkholderiales	Alcaligenaceae	Pusillimonas		1	0.0031998	0.0144279
Bacteria	Proteobacteria	Gammaproteobacteria	Enterobacteriales	Enterobacteriaceae			74	0.236785	1.06767
Bacteria	Firmicutes	Bacilli	Bacillales	Staphylococcaceae	Staphylococcus		2	0.00639959	0.0288559
Bacteria	Proteobacteria	Gammaproteobacteria	Enterobacteriales	Enterobacteriaceae	Enterobacter	aerogenes	1	0.0031998	0.0144279
Bacteria	Bacteroidetes	Flavobacteria	Flavobacteriales	Flavobacteriaceae	Elizabethkingia	meningoseptica	25	0.0799949	0.360698
Bacteria	Proteobacteria	Gammaproteobacteria	Enterobacteriales	Enterobacteriaceae	Serratia	grimesii	2	0.00639959	0.0288559
Bacteria	Fusobacteria	Fusobacteria	Fusobacteriales	Fusobacteriaceae	Fusobacterium	ulcerans	38	0.121592	0.548261
Bacteria	Proteobacteria	Betaproteobacteria	Burkholderiales	Comamonadaceae	Delftia		42	0.134391	0.605973
Bacteria	Proteobacteria	Alphaproteobacteria	Caulobacterales	Caulobacteraceae	Brevundimonas	nasdae	1	0.0031998	0.0144279
Bacteria	Proteobacteria	Epsilonproteobacteria	Campylobacterales	Campylobacteraceae	Arcobacter		93	0.297581	1.3418
Bacteria	Proteobacteria	Betaproteobacteria	Burkholderiales	Oxalobacteraceae	Janthinobacterium		3	0.00959939	0.0432838
Bacteria	Firmicutes	Clostridia	Clostridiales	Clostridiaceae	Clostridium		12	0.0383975	0.173135
Bacteria	Proteobacteria	Gammaproteobacteria	Pseudomonadales	Moraxellaceae	Acinetobacter	johnsonii	4	0.0127992	0.0577117
Bacteria	Proteobacteria	Betaproteobacteria	Burkholderiales	Alcaligenaceae	Bordetella		6	0.0191988	0.0865676
Bacteria	Proteobacteria	Alphaproteobacteria	Rhizobiales	Hyphomicrobiaceae	Devosia		2	0.00639959	0.0288559
Bacteria	Proteobacteria	Gammaproteobacteria	Pseudomonadales	Pseudomonadaceae	Pseudomonas	gessardii	1	0.0031998	0.0144279
Bacteria	Proteobacteria	Betaproteobacteria	Burkholderiales	Comamonadaceae	Acidovorax		8	0.0255984	0.115423
Bacteria	Firmicutes	Clostridia	Clostridiales	Veillonellaceae	Veillonella		1	0.0031998	0.0144279
Bacteria	Proteobacteria	Gammaproteobacteria	Xanthomonadales	Xanthomonadaceae	Lysobacter		6	0.0191988	0.0865676
Bacteria	Firmicutes	Bacilli	Lactobacillales	Enterococcaceae	Enterococcus		23	0.0735953	0.331842
Bacteria	Bacteroidetes	Flavobacteria	Flavobacteriales	Flavobacteriaceae	Flavobacterium		12	0.0383975	0.173135
Bacteria	Proteobacteria	Gammaproteobacteria	Xanthomonadales	Xanthomonadaceae			2	0.00639959	0.0288559
Bacteria	Bacteroidetes	Flavobacteria	Flavobacteriales	Flavobacteriaceae	Flavobacterium	ceti	22	0.0703955	0.317415
Bacteria	Proteobacteria	Gammaproteobacteria	Enterobacteriales	Enterobacteriaceae	Hafnia		6	0.0191988	0.0865676
Bacteria	Proteobacteria	Gammaproteobacteria	Aeromonadales	Aeromonadaceae	Aeromonas	salmonicida	27	0.0863945	0.389554
Bacteria	Proteobacteria	Gammaproteobacteria	Alteromonadales	Shewanellaceae	Shewanella	baltica	45	0.143991	0.649257
Bacteria	Proteobacteria	Gammaproteobacteria	Pseudomonadales	Moraxellaceae	Acinetobacter	lwoffii	6	0.0191988	0.0865676
Bacteria	Firmicutes	Bacilli	Lactobacillales	Enterococcaceae	Enterococcus	casseliflavus	4	0.0127992	0.0577117
Bacteria	Firmicutes	Bacilli	Lactobacillales	Enterococcaceae	Enterococcus	gallinarum	1	0.0031998	0.0144279
Bacteria	Proteobacteria	Gammaproteobacteria	Enterobacteriales	Enterobacteriaceae	Buttiauxella		6	0.0191988	0.0865676
Bacteria	Proteobacteria	Gammaproteobacteria	Pseudomonadales	Moraxellaceae	Psychrobacter	cibarius	16	0.0511967	0.230847
Bacteria	OD1						18	0.0575963	0.259703
Bacteria	Proteobacteria	Epsilonproteobacteria	Campylobacterales	Campylobacteraceae	Sulfurospirillum		15	0.0479969	0.216419
Bacteria	Proteobacteria	Gammaproteobacteria	Enterobacteriales	Enterobacteriaceae	Citrobacter	gillenii	9	0.0287982	0.129851
Bacteria	Actinobacteria	Actinobacteria	Actinomycetales	Micrococcaceae	Micrococcus	luteus	1	0.0031998	0.0144279
Bacteria	Firmicutes	Bacilli	Lactobacillales	Carnobacteriaceae	Alkalibacterium	olivapovliticus	1273	4.07334	18.3668
Bacteria	Proteobacteria	Gammaproteobacteria	Pseudomonadales	Pseudomonadaceae	Pseudomonas		177	0.566364	2.55374
Bacteria	Firmicutes	Clostridia	Clostridiales	Veillonellaceae	Zymophilus		23	0.0735953	0.331842
Bacteria	Bacteroidetes	Sphingobacteria	Sphingobacteriales	Sphingobacteriaceae	Sphingobacteriaceae	Pedobacter	10	0.031998	0.144279
Bacteria	Tenericutes	Mollicutes	Acholeplasmatales	Acholeplasmataceae	Acholeplasma	pleciae	5	0.015999	0.0721397
Bacteria	Proteobacteria	Betaproteobacteria	Burkholderiales	Alcaligenaceae	Achromobacter		2	0.00639959	0.0288559
Bacteria	Firmicutes	Bacilli	Lactobacillales	Aerococcaceae	Eremococcus		4	0.0127992	0.0577117
Bacteria	Proteobacteria	Alphaproteobacteria	Rhizobiales	Phyllobacteriaceae	Phyllobacterium		6	0.0191988	0.0865676
Bacteria	Actinobacteria	Actinobacteria	Actinomycetales	Microbacteriaceae	Rhodoluna		2	0.00639959	0.0288559
Bacteria	Proteobacteria	Gammaproteobacteria	Enterobacteriales	Enterobacteriaceae	Yersinia		1	0.0031998	0.0144279
Bacteria	Spirochaetes	Spirochaetes	Spirochaetales	Spirochaetaceae	Spirochaeta		1	0.0031998	0.0144279
Bacteria	Firmicutes	Bacilli	Lactobacillales	Carnobacteriaceae	Carnobacterium	maltaromaticum	14	0.0447971	0.201991

## Sheet: MCMA440_S13_L001
Kingdom	Phylum	Class	Order	Family	Genus	Species	Count	Percentage	Percentage (no unknowns)
Bacteria	Proteobacteria	Gammaproteobacteria	Xanthomonadales	Xanthomonadaceae	Stenotrophomonas		42	0.0670734	0.308801
Bacteria	Firmicutes	Bacilli	Lactobacillales	Carnobacteriaceae	Granulicatella	balaenopterae	10	0.0159698	0.073524
Bacteria	Proteobacteria	Gammaproteobacteria	Enterobacteriales	Enterobacteriaceae	Serratia		1172	1.87167	8.61701
Unknown							49017	78.2794	360.393
Bacteria	Proteobacteria	Betaproteobacteria	Burkholderiales	Oxalobacteraceae	Undibacterium		1	0.00159698	0.0073524
Bacteria	Firmicutes	Bacilli	Lactobacillales	Streptococcaceae	Streptococcus	peroris	3	0.00479095	0.0220572
Bacteria	Firmicutes	Clostridia	Clostridiales	Veillonellaceae	Acidaminococcus		32	0.0511035	0.235277
Bacteria	Firmicutes	Bacilli	Lactobacillales	Enterococcaceae	Enterococcus	gilvus	3	0.00479095	0.0220572
Bacteria	Proteobacteria	Gammaproteobacteria	Oceanospirillales	Halomonadaceae	Halomonas	alkaliantarctica	2	0.00319397	0.0147048
Bacteria	Bacteroidetes	Flavobacteria	Flavobacteriales	Flavobacteriaceae	Chryseobacterium	scophthalmum	2	0.00319397	0.0147048
Bacteria	Proteobacteria	Gammaproteobacteria	Vibrionales	Vibrionaceae	Vibrio	rumoiensis	9	0.0143729	0.0661716
Bacteria	Deinococcus-Thermus	Deinococci	Deinococcales	Deinococcaceae	Deinococcus		1	0.00159698	0.0073524
Bacteria	Proteobacteria	Gammaproteobacteria	Enterobacteriales	Enterobacteriaceae	Kluyvera		3	0.00479095	0.0220572
Bacteria	Firmicutes	Bacilli	Lactobacillales	Carnobacteriaceae	Alkalibacterium	iburiense	51	0.0814462	0.374972
Bacteria	Actinobacteria	Actinobacteria	Actinomycetales	Corynebacteriaceae	Corynebacterium		2	0.00319397	0.0147048
Bacteria	Firmicutes	Bacilli	Lactobacillales	Enterococcaceae	Enterococcus	hawaiiensis	5	0.00798492	0.036762
Bacteria	Proteobacteria	Betaproteobacteria	Burkholderiales	Oxalobacteraceae	Naxibacter		4	0.00638794	0.0294096
Bacteria	Proteobacteria	Gammaproteobacteria	Xanthomonadales	Xanthomonadaceae	Stenotrophomonas	maltophilia	6	0.00958191	0.0441144
Bacteria	SR1						6	0.00958191	0.0441144
Bacteria	Proteobacteria	Alphaproteobacteria	Rhizobiales	Rhizobiaceae	Rhizobium		9	0.0143729	0.0661716
Bacteria	Firmicutes	Bacilli	Lactobacillales	Carnobacteriaceae	Marinilactibacillus	psychrotolerans	14	0.0223578	0.102934
Bacteria	Actinobacteria	Actinobacteria	Actinomycetales	Microbacteriaceae	Microbacterium		1	0.00159698	0.0073524
Bacteria	Proteobacteria	Gammaproteobacteria	Pseudomonadales	Pseudomonadaceae	Pseudomonas	vranovensis	6	0.00958191	0.0441144
Bacteria	Proteobacteria	Betaproteobacteria	Burkholderiales	Comamonadaceae	Hydrogenophaga		2	0.00319397	0.0147048
Bacteria	OP3						4	0.00638794	0.0294096
Bacteria	Proteobacteria	Betaproteobacteria	Neisseriales	Neisseriaceae			84	0.134147	0.617602
Bacteria	Actinobacteria	Actinobacteria	Actinomycetales	Propionibacteriaceae	Propionibacterium		45	0.0718643	0.330858
Bacteria	Proteobacteria	Gammaproteobacteria	Enterobacteriales	Enterobacteriaceae	Cedecea		39	0.0622824	0.286744
Bacteria	Proteobacteria	Gammaproteobacteria	Enterobacteriales	Enterobacteriaceae	Kluyvera	ascorbata	1	0.00159698	0.0073524
Bacteria	Proteobacteria	Gammaproteobacteria	Pseudomonadales	Pseudomonadaceae	Pseudomonas	meridiana	8	0.0127759	0.0588192
Bacteria	Proteobacteria	Gammaproteobacteria	Oceanospirillales	Halomonadaceae	Halomonas	nitritophilus	23	0.0367307	0.169105
Bacteria	Proteobacteria	Gammaproteobacteria	Vibrionales	Vibrionaceae	Vibrio		68	0.108595	0.499963
Bacteria	Bacteroidetes	Bacteroidia	Bacteroidales	Bacteroidaceae	Bacteroides		6282	10.0323	46.1878
Bacteria	Proteobacteria	Gammaproteobacteria	Enterobacteriales	Enterobacteriaceae	Raoultella	terrigena	1	0.00159698	0.0073524
Bacteria	Actinobacteria	Actinobacteria	Actinomycetales	Micrococcaceae	Micrococcus		3	0.00479095	0.0220572
Bacteria	Actinobacteria	Actinobacteria	Actinomycetales	Micrococcaceae	Nesterenkonia		10	0.0159698	0.073524
Bacteria	Bacteroidetes	Sphingobacteria	Sphingobacteriales	Sphingobacteriaceae	Sphingobacteriaceae	Nubsella	16	0.0255518	0.117638
Bacteria	Proteobacteria	Gammaproteobacteria	Aeromonadales	Aeromonadaceae	Aeromonas	molluscorum	2	0.00319397	0.0147048
Bacteria	Proteobacteria	Betaproteobacteria	Burkholderiales	Burkholderiaceae	Ralstonia		7	0.0111789	0.0514668
Bacteria	Proteobacteria	Gammaproteobacteria	Pseudomonadales	Pseudomonadaceae	Pseudomonas	veronii	21	0.0335367	0.1544
Bacteria	Proteobacteria	Gammaproteobacteria	Oceanospirillales	Halomonadaceae	Halomonas		1	0.00159698	0.0073524
Bacteria	Proteobacteria	Gammaproteobacteria	Alteromonadales	Shewanellaceae	Shewanella		1036	1.65448	7.61709
Bacteria	Bacteroidetes	Sphingobacteria	Sphingobacteriales				11	0.0175668	0.0808764
Bacteria	Bacteroidetes	Flavobacteria	Flavobacteriales	Flavobacteriaceae	Chryseobacterium		54	0.0862372	0.39703
Bacteria	Proteobacteria	Gammaproteobacteria	Oceanospirillales	Halomonadaceae	Halomonas	variabilis	1	0.00159698	0.0073524
Bacteria	Proteobacteria	Betaproteobacteria	Burkholderiales	Comamonadaceae	Pelomonas		1	0.00159698	0.0073524
Bacteria	Proteobacteria	Alphaproteobacteria	Caulobacterales	Caulobacteraceae	Brevundimonas		47	0.0750583	0.345563
Bacteria	Proteobacteria	Alphaproteobacteria	Rhizobiales	Brucellaceae	Ochrobactrum		7	0.0111789	0.0514668
Bacteria	Proteobacteria	Gammaproteobacteria	Pseudomonadales	Moraxellaceae	Acinetobacter		38	0.0606854	0.279391
Bacteria	Proteobacteria	Gammaproteobacteria	Pseudomonadales	Pseudomonadaceae	Pseudomonas	stutzeri	2	0.00319397	0.0147048
Bacteria	Proteobacteria	Deltaproteobacteria					4	0.00638794	0.0294096
Bacteria	Bacteroidetes	Flavobacteria	Flavobacteriales	Flavobacteriaceae	Elizabethkingia		7	0.0111789	0.0514668
Bacteria	Proteobacteria	Gammaproteobacteria	Xanthomonadales	Xanthomonadaceae	Rhodanobacter		60	0.0958191	0.441144
Bacteria	Proteobacteria	Betaproteobacteria	Burkholderiales	Alcaligenaceae	Alcaligenes	faecalis	7	0.0111789	0.0514668
Bacteria	Proteobacteria	Gammaproteobacteria	Enterobacteriales	Enterobacteriaceae	Citrobacter		2	0.00319397	0.0147048
Bacteria	Chloroflexi	Chloroflexi					1	0.00159698	0.0073524
Bacteria	Proteobacteria	Alphaproteobacteria	Rhizobiales	Hyphomicrobiaceae	Prosthecomicrobium		12	0.0191638	0.0882288
Bacteria	Firmicutes	Erysipelotrichi	Erysipelotrichales	Erysipelotrichaceae	Erysipelothrix		4	0.00638794	0.0294096
Bacteria	Chloroflexi	Thermomicrobia	Sphaerobacterales	Sphaerobacteraceae	Sphaerobacter		3	0.00479095	0.0220572
Bacteria	Proteobacteria	Gammaproteobacteria	Vibrionales	Vibrionaceae	Listonella	anguillarum	24	0.0383276	0.176458
Bacteria	Proteobacteria	Gammaproteobacteria	Aeromonadales	Aeromonadaceae	Aeromonas		37	0.0590884	0.272039
Bacteria	Proteobacteria	Gammaproteobacteria	Aeromonadales	Aeromonadaceae	Aeromonas	hydrophila	2	0.00319397	0.0147048
Bacteria	Proteobacteria	Gammaproteobacteria	Enterobacteriales	Enterobacteriaceae	Enterobacter		61	0.0974161	0.448496
Bacteria	Firmicutes	Bacilli	Lactobacillales	Streptococcaceae	Streptococcus		3	0.00479095	0.0220572
Bacteria	Proteobacteria	Gammaproteobacteria	Enterobacteriales	Enterobacteriaceae			185	0.295442	1.36019
Bacteria	Firmicutes	Bacilli	Bacillales	Staphylococcaceae	Staphylococcus		6	0.00958191	0.0441144
Bacteria	Proteobacteria	Gammaproteobacteria	Enterobacteriales	Enterobacteriaceae	Enterobacter	aerogenes	5	0.00798492	0.036762
Bacteria	Proteobacteria	Gammaproteobacteria	Enterobacteriales	Enterobacteriaceae	Yersinia	kristensenii	5	0.00798492	0.036762
Bacteria	Bacteroidetes	Flavobacteria	Flavobacteriales	Flavobacteriaceae	Elizabethkingia	meningoseptica	54	0.0862372	0.39703
Bacteria	Proteobacteria	Gammaproteobacteria	Enterobacteriales	Enterobacteriaceae	Serratia	grimesii	2	0.00319397	0.0147048
Bacteria	Fusobacteria	Fusobacteria	Fusobacteriales	Fusobacteriaceae	Fusobacterium	ulcerans	63	0.10061	0.463201
Bacteria	Proteobacteria	Betaproteobacteria	Burkholderiales	Comamonadaceae	Delftia		74	0.118177	0.544078
Bacteria	Proteobacteria	Gammaproteobacteria	Enterobacteriales	Enterobacteriaceae	Buttiauxella	noackiae	1	0.00159698	0.0073524
Bacteria	Proteobacteria	Epsilonproteobacteria	Campylobacterales	Campylobacteraceae	Arcobacter		140	0.223578	1.02934
Bacteria	Proteobacteria	Betaproteobacteria	Burkholderiales	Oxalobacteraceae	Janthinobacterium		11	0.0175668	0.0808764
Bacteria	Firmicutes	Clostridia	Clostridiales	Clostridiaceae	Clostridium		15	0.0239548	0.110286
Bacteria	Fusobacteria	Fusobacteria	Fusobacteriales	Fusobacteriaceae	Fusobacterium	varium	16	0.0255518	0.117638
Bacteria	Proteobacteria	Gammaproteobacteria	Xanthomonadales	Xanthomonadaceae	Luteimonas		1	0.00159698	0.0073524
Bacteria	Bacteroidetes	Bacteroidia	Bacteroidales	Porphyromonadaceae	Proteiniphilum		8	0.0127759	0.0588192
Bacteria	Verrucomicrobia	Verrucomicrobiae	Verrucomicrobiales	Subdivision3			1	0.00159698	0.0073524
Bacteria	Bacteroidetes	Flavobacteria	Flavobacteriales	Flavobacteriaceae	Chryseobacterium	balustinum	4	0.00638794	0.0294096
Bacteria	Proteobacteria	Betaproteobacteria	Burkholderiales	Alcaligenaceae	Alcaligenes		1	0.00159698	0.0073524
Bacteria	Proteobacteria	Betaproteobacteria	Burkholderiales	Alcaligenaceae	Bordetella		1	0.00159698	0.0073524
Bacteria	Actinobacteria	Actinobacteria	Actinomycetales	Propionibacteriaceae	Propionibacterium	acnes	1	0.00159698	0.0073524
Bacteria	Proteobacteria	Gammaproteobacteria	Pseudomonadales	Pseudomonadaceae	Pseudomonas	gessardii	2	0.00319397	0.0147048
Bacteria	Proteobacteria	Betaproteobacteria	Burkholderiales	Comamonadaceae	Acidovorax		3	0.00479095	0.0220572
Bacteria	Firmicutes	Clostridia	Clostridiales	Veillonellaceae	Veillonella		1	0.00159698	0.0073524
Bacteria	Firmicutes	Bacilli	Lactobacillales	Enterococcaceae	Enterococcus		59	0.0942221	0.433792
Bacteria	Bacteroidetes	Flavobacteria	Flavobacteriales	Flavobacteriaceae	Flavobacterium		17	0.0271487	0.124991
Bacteria	Proteobacteria	Gammaproteobacteria	Pseudomonadales	Moraxellaceae	Psychrobacter		10	0.0159698	0.073524
Bacteria	Proteobacteria	Gammaproteobacteria	Pseudomonadales	Pseudomonadaceae	Pseudomonas	antarctica	2	0.00319397	0.0147048
Bacteria	Bacteroidetes	Flavobacteria	Flavobacteriales	Flavobacteriaceae	Flavobacterium	ceti	9	0.0143729	0.0661716
Bacteria	Proteobacteria	Betaproteobacteria	Burkholderiales	Comamonadaceae	Rhodoferax		9	0.0143729	0.0661716
Bacteria	Proteobacteria	Gammaproteobacteria	Enterobacteriales	Enterobacteriaceae	Hafnia		15	0.0239548	0.110286
Bacteria	Proteobacteria	Gammaproteobacteria	Aeromonadales	Aeromonadaceae	Aeromonas	salmonicida	44	0.0702673	0.323506
Bacteria	Proteobacteria	Gammaproteobacteria	Alteromonadales	Shewanellaceae	Shewanella	baltica	81	0.129356	0.595544
Bacteria	Proteobacteria	Betaproteobacteria	Burkholderiales	Alcaligenaceae	Achromobacter		9	0.0143729	0.0661716
Bacteria	Firmicutes	Bacilli	Lactobacillales	Enterococcaceae	Enterococcus	casseliflavus	4	0.00638794	0.0294096
Bacteria	Spirochaetes	Spirochaetes	Spirochaetales	Spirochaetaceae	Spirochaeta		7	0.0111789	0.0514668
Bacteria	Actinobacteria	Actinobacteria	Actinomycetales	Actinomycetaceae	Actinomyces		2	0.00319397	0.0147048
Bacteria	Proteobacteria	Gammaproteobacteria	Pseudomonadales	Moraxellaceae	Psychrobacter	arenosus	1	0.00159698	0.0073524
Bacteria	Proteobacteria	Gammaproteobacteria	Enterobacteriales	Enterobacteriaceae	Salmonella		1	0.00159698	0.0073524
Bacteria	Proteobacteria	Betaproteobacteria	Burkholderiales	Comamonadaceae	Comamonas		5	0.00798492	0.036762
Bacteria	OD1						37	0.0590884	0.272039
Bacteria	Proteobacteria	Epsilonproteobacteria	Campylobacterales	Campylobacteraceae	Sulfurospirillum		41	0.0654764	0.301448
Bacteria	Proteobacteria	Alphaproteobacteria	Rhizobiales				3	0.00479095	0.0220572
Bacteria	Proteobacteria	Gammaproteobacteria	Enterobacteriales	Enterobacteriaceae	Citrobacter	gillenii	4	0.00638794	0.0294096
Bacteria	Firmicutes	Bacilli	Lactobacillales	Carnobacteriaceae	Alkalibacterium	olivapovliticus	2660	4.24798	19.5574
Bacteria	Proteobacteria	Gammaproteobacteria	Pseudomonadales	Pseudomonadaceae	Pseudomonas		330	0.527005	2.42629
Bacteria	Firmicutes	Clostridia	Clostridiales	Veillonellaceae	Zymophilus		45	0.0718643	0.330858
Bacteria	Proteobacteria	Alphaproteobacteria	Rhodobacterales	Rhodobacteraceae	Paracoccus		5	0.00798492	0.036762
Bacteria	Actinobacteria	Actinobacteria	Actinomycetales	Nocardioidaceae	Nocardioides	aestuarii	5	0.00798492	0.036762
Bacteria	Bacteroidetes	Sphingobacteria	Sphingobacteriales	Sphingobacteriaceae	Sphingobacteriaceae	Pedobacter	17	0.0271487	0.124991
Bacteria	Firmicutes	Bacilli	Lactobacillales	Streptococcaceae	Lactococcus		4	0.00638794	0.0294096
Bacteria	Tenericutes	Mollicutes	Acholeplasmatales	Acholeplasmataceae	Acholeplasma	pleciae	16	0.0255518	0.117638
Bacteria	Proteobacteria	Gammaproteobacteria	Pseudomonadales	Moraxellaceae	Acinetobacter	lwoffii	14	0.0223578	0.102934
Bacteria	Proteobacteria	Gammaproteobacteria	Enterobacteriales	Enterobacteriaceae	Salmonella	enterica	2	0.00319397	0.0147048
Bacteria	Firmicutes	Bacilli	Lactobacillales	Aerococcaceae	Eremococcus		10	0.0159698	0.073524
Bacteria	Proteobacteria	Gammaproteobacteria	Pseudomonadales	Moraxellaceae	Psychrobacter	cibarius	72	0.114983	0.529373
Bacteria	Proteobacteria	Gammaproteobacteria	Enterobacteriales	Enterobacteriaceae	Yersinia		1	0.00159698	0.0073524
Bacteria	Proteobacteria	Gammaproteobacteria	Enterobacteriales	Enterobacteriaceae	Buttiauxella		15	0.0239548	0.110286
Bacteria	Firmicutes	Bacilli	Lactobacillales	Carnobacteriaceae	Carnobacterium	maltaromaticum	20	0.0319397	0.147048

## Sheet: MCMA441_S14_L001
Kingdom	Phylum	Class	Order	Family	Genus	Species	Count	Percentage	Percentage (no unknowns)
Bacteria	Proteobacteria	Gammaproteobacteria	Xanthomonadales	Xanthomonadaceae	Stenotrophomonas		38	0.0730994	0.609267
Bacteria	Proteobacteria	Gammaproteobacteria	Enterobacteriales	Enterobacteriaceae	Serratia		549	1.05609	8.80231
Unknown							45747	88.0021	733.478
Bacteria	Proteobacteria	Alphaproteobacteria	Caulobacterales	Caulobacteraceae	Brevundimonas	vesicularis	3	0.00577101	0.0481
Bacteria	Firmicutes	Bacilli	Lactobacillales	Streptococcaceae	Streptococcus	peroris	3	0.00577101	0.0481
Bacteria	Firmicutes	Clostridia	Clostridiales	Veillonellaceae	Acidaminococcus		31	0.0596337	0.497034
Bacteria	Proteobacteria	Betaproteobacteria	Methylophilales	Methylophilaceae			5	0.00961834	0.0801667
Bacteria	Proteobacteria	Gammaproteobacteria	Pseudomonadales	Pseudomonadaceae	Pseudomonas	brenneri	1	0.00192367	0.0160333
Bacteria	Proteobacteria	Betaproteobacteria	Burkholderiales	Alcaligenaceae	Alcaligenes	faecalis	8	0.0153894	0.128267
Bacteria	Firmicutes	Bacilli	Lactobacillales	Carnobacteriaceae	Alkalibacterium	iburiense	4	0.00769468	0.0641334
Bacteria	Proteobacteria	Gammaproteobacteria	Enterobacteriales	Enterobacteriaceae	Yersinia	aldovae	1	0.00192367	0.0160333
Bacteria	Proteobacteria	Gammaproteobacteria	Pseudomonadales	Pseudomonadaceae	Pseudomonas	meridiana	13	0.0250077	0.208434
Bacteria	OP11						1	0.00192367	0.0160333
Bacteria	Proteobacteria	Alphaproteobacteria	Rhizobiales	Rhizobiaceae	Rhizobium		4	0.00769468	0.0641334
Bacteria	Firmicutes	Bacilli	Lactobacillales	Carnobacteriaceae	Marinilactibacillus	psychrotolerans	10	0.0192367	0.160333
Bacteria	Actinobacteria	Actinobacteria	Actinomycetales	Microbacteriaceae	Microbacterium		5	0.00961834	0.0801667
Bacteria	Proteobacteria	Gammaproteobacteria	Pseudomonadales	Moraxellaceae	Psychrobacter	faecalis	4	0.00769468	0.0641334
Bacteria	Proteobacteria	Gammaproteobacteria	Pseudomonadales	Pseudomonadaceae	Pseudomonas	vranovensis	4	0.00769468	0.0641334
Bacteria	Tenericutes	Mollicutes	Acholeplasmatales	Acholeplasmataceae	Acholeplasma	brassicae	2	0.00384734	0.0320667
Bacteria	Proteobacteria	Betaproteobacteria	Neisseriales	Neisseriaceae			17	0.0327024	0.272567
Bacteria	Actinobacteria	Actinobacteria	Actinomycetales	Propionibacteriaceae	Propionibacterium		28	0.0538627	0.448934
Bacteria	Proteobacteria	Gammaproteobacteria	Enterobacteriales	Enterobacteriaceae	Cedecea		20	0.0384734	0.320667
Bacteria	Proteobacteria	Gammaproteobacteria	Oceanospirillales	Halomonadaceae	Halomonas	nitritophilus	8	0.0153894	0.128267
Bacteria	Firmicutes	Clostridia	Clostridiales	Clostridiaceae	Clostridium	putrefaciens	3	0.00577101	0.0481
Bacteria	Proteobacteria	Gammaproteobacteria	Vibrionales	Vibrionaceae	Vibrio		21	0.040397	0.3367
Bacteria	Bacteroidetes	Bacteroidia	Bacteroidales	Bacteroidaceae	Bacteroides		2854	5.49015	45.7592
Bacteria	Proteobacteria	Gammaproteobacteria	Enterobacteriales	Enterobacteriaceae	Raoultella	terrigena	2	0.00384734	0.0320667
Bacteria	Proteobacteria	Gammaproteobacteria	Vibrionales	Vibrionaceae	Listonella		1	0.00192367	0.0160333
Bacteria	Actinobacteria	Actinobacteria	Actinomycetales	Micrococcaceae	Micrococcus		3	0.00577101	0.0481
Bacteria	Actinobacteria	Actinobacteria	Actinomycetales	Micrococcaceae	Nesterenkonia		2	0.00384734	0.0320667
Bacteria	Proteobacteria	Betaproteobacteria	Burkholderiales	Burkholderiaceae	Ralstonia		12	0.023084	0.1924
Bacteria	Proteobacteria	Gammaproteobacteria	Pseudomonadales	Pseudomonadaceae	Pseudomonas	veronii	7	0.0134657	0.112233
Bacteria	Firmicutes	Bacilli	Lactobacillales	Carnobacteriaceae	Alkalibacterium	olivapovliticus	966	1.85826	15.4882
Bacteria	Proteobacteria	Gammaproteobacteria	Oceanospirillales	Halomonadaceae	Halomonas		4	0.00769468	0.0641334
Bacteria	Proteobacteria	Gammaproteobacteria	Alteromonadales	Shewanellaceae	Shewanella		440	0.846414	7.05467
Bacteria	Proteobacteria	Gammaproteobacteria	Enterobacteriales	Enterobacteriaceae	Escherichia	fergusonii	1	0.00192367	0.0160333
Bacteria	Bacteroidetes	Flavobacteria	Flavobacteriales	Flavobacteriaceae	Chryseobacterium		24	0.0461681	0.3848
Bacteria	Proteobacteria	Gammaproteobacteria	Oceanospirillales	Halomonadaceae	Halomonas	variabilis	2	0.00384734	0.0320667
Bacteria	Proteobacteria	Gammaproteobacteria	Pseudomonadales	Pseudomonadaceae	Pseudomonas	antarctica	2	0.00384734	0.0320667
Bacteria	Actinobacteria	Actinobacteria	Actinomycetales	Micrococcaceae	Kocuria		4	0.00769468	0.0641334
Bacteria	Proteobacteria	Gammaproteobacteria	Pseudomonadales	Moraxellaceae	Acinetobacter		52	0.100031	0.833734
Bacteria	Actinobacteria	Actinobacteria	Actinomycetales	Actinomycetaceae	Actinomyces		1	0.00192367	0.0160333
Bacteria	Proteobacteria	Gammaproteobacteria	Xanthomonadales	Xanthomonadaceae	Rhodanobacter		25	0.0480917	0.400834
Bacteria	Proteobacteria	Betaproteobacteria	Burkholderiales	Comamonadaceae			5	0.00961834	0.0801667
Bacteria	Proteobacteria	Gammaproteobacteria	Enterobacteriales	Enterobacteriaceae	Citrobacter		22	0.0423207	0.352734
Bacteria	Proteobacteria	Gammaproteobacteria	Pseudomonadales	Pseudomonadaceae	Pseudomonas	fluorescens	4	0.00769468	0.0641334
Bacteria	Actinobacteria	Actinobacteria	Actinomycetales	Corynebacteriaceae			1	0.00192367	0.0160333
Bacteria	Proteobacteria	Alphaproteobacteria	Rhizobiales	Hyphomicrobiaceae	Prosthecomicrobium		6	0.011542	0.0962001
Bacteria	Proteobacteria	Gammaproteobacteria	Vibrionales	Vibrionaceae	Listonella	anguillarum	5	0.00961834	0.0801667
Bacteria	Proteobacteria	Betaproteobacteria	Burkholderiales	Alcaligenaceae	Achromobacter	xylosoxidans	7	0.0134657	0.112233
Bacteria	Proteobacteria	Betaproteobacteria	Burkholderiales	Comamonadaceae	Curvibacter		2	0.00384734	0.0320667
Bacteria	Proteobacteria	Gammaproteobacteria	Aeromonadales	Aeromonadaceae	Aeromonas		13	0.0250077	0.208434
Bacteria	Proteobacteria	Alphaproteobacteria	Rhodospirillales	Acetobacteraceae	Acidocella		3	0.00577101	0.0481
Bacteria	Bacteroidetes	Sphingobacteria	Sphingobacteriales	Sphingobacteriaceae	Sphingobacteriaceae	Sphingobacterium	1	0.00192367	0.0160333
Bacteria	Proteobacteria	Gammaproteobacteria	Enterobacteriales	Enterobacteriaceae	Enterobacter		10	0.0192367	0.160333
Bacteria	Proteobacteria	Gammaproteobacteria	Enterobacteriales	Enterobacteriaceae			85	0.163512	1.36283
Bacteria	Firmicutes	Bacilli	Bacillales	Staphylococcaceae	Staphylococcus		3	0.00577101	0.0481
Bacteria	Proteobacteria	Gammaproteobacteria	Enterobacteriales	Enterobacteriaceae	Enterobacter	aerogenes	1	0.00192367	0.0160333
Bacteria	Bacteroidetes	Flavobacteria	Flavobacteriales	Flavobacteriaceae	Elizabethkingia	meningoseptica	116	0.223146	1.85987
Bacteria	Proteobacteria	Gammaproteobacteria	Alteromonadales	Idiomarinaceae	Pseudidiomarina		8	0.0153894	0.128267
Bacteria	Proteobacteria	Betaproteobacteria	Burkholderiales	Comamonadaceae	Delftia		16	0.0307787	0.256534
Bacteria	Proteobacteria	Epsilonproteobacteria	Campylobacterales	Campylobacteraceae	Arcobacter		91	0.175054	1.45903
Bacteria	Firmicutes	Clostridia	Clostridiales	Clostridiaceae	Clostridium		19	0.0365497	0.304634
Bacteria	Fusobacteria	Fusobacteria	Fusobacteriales	Fusobacteriaceae	Fusobacterium	varium	14	0.0269314	0.224467
Bacteria	Actinobacteria	Actinobacteria	Actinomycetales	Dietziaceae	Dietzia	natronolimnaea	6	0.011542	0.0962001
Bacteria	Chlamydiae	Chlamydiae	Chlamydiales	Parachlamydiaceae	Protochlamydia		4	0.00769468	0.0641334
Bacteria	Proteobacteria	Gammaproteobacteria	Xanthomonadales	Xanthomonadaceae	Silanimonas		3	0.00577101	0.0481
Bacteria	Proteobacteria	Betaproteobacteria	Burkholderiales	Alcaligenaceae	Alcaligenes		6	0.011542	0.0962001
Bacteria	Proteobacteria	Gammaproteobacteria	Pseudomonadales	Pseudomonadaceae	Pseudomonas	gessardii	2	0.00384734	0.0320667
Bacteria	Proteobacteria	Betaproteobacteria	Burkholderiales	Comamonadaceae	Acidovorax		5	0.00961834	0.0801667
Bacteria	Firmicutes	Bacilli	Lactobacillales	Enterococcaceae	Enterococcus		13	0.0250077	0.208434
Bacteria	Bacteroidetes	Flavobacteria	Flavobacteriales	Flavobacteriaceae	Flavobacterium		7	0.0134657	0.112233
Bacteria	Bacteroidetes	Flavobacteria	Flavobacteriales	Flavobacteriaceae	Flavobacterium	ceti	15	0.028855	0.2405
Bacteria	Proteobacteria	Alphaproteobacteria	Caulobacterales	Caulobacteraceae	Brevundimonas		47	0.0904124	0.753567
Bacteria	Proteobacteria	Gammaproteobacteria	Pseudomonadales	Moraxellaceae	Psychrobacter		9	0.017313	0.1443
Bacteria	Proteobacteria	Gammaproteobacteria	Enterobacteriales	Enterobacteriaceae	Hafnia		11	0.0211604	0.176367
Bacteria	Proteobacteria	Gammaproteobacteria	Aeromonadales	Aeromonadaceae	Aeromonas	salmonicida	32	0.0615574	0.513067
Bacteria	Proteobacteria	Gammaproteobacteria	Alteromonadales	Shewanellaceae	Shewanella	baltica	33	0.0634811	0.529101
Bacteria	Proteobacteria	Gammaproteobacteria	Pseudomonadales	Moraxellaceae	Acinetobacter	lwoffii	26	0.0500154	0.416867
Bacteria	Firmicutes	Bacilli	Lactobacillales	Enterococcaceae	Enterococcus	casseliflavus	9	0.017313	0.1443
Bacteria	Firmicutes	Bacilli	Lactobacillales	Enterococcaceae	Enterococcus	gallinarum	1	0.00192367	0.0160333
Bacteria	Proteobacteria	Gammaproteobacteria	Enterobacteriales	Enterobacteriaceae	Buttiauxella		4	0.00769468	0.0641334
Bacteria	Proteobacteria	Alphaproteobacteria	Caulobacterales	Caulobacteraceae	Brevundimonas	diminuta	1	0.00192367	0.0160333
Bacteria	Proteobacteria	Betaproteobacteria	Burkholderiales	Comamonadaceae	Comamonas		3	0.00577101	0.0481
Bacteria	OD1						35	0.0673284	0.561167
Bacteria	Proteobacteria	Epsilonproteobacteria	Campylobacterales	Campylobacteraceae	Sulfurospirillum		5	0.00961834	0.0801667
Bacteria	Actinobacteria	Actinobacteria	Actinomycetales	Propionibacteriaceae	Propionibacterium	granulosum	1	0.00192367	0.0160333
Bacteria	Proteobacteria	Alphaproteobacteria	Rhizobiales	Bradyrhizobiaceae	Bosea		7	0.0134657	0.112233
Bacteria	Proteobacteria	Alphaproteobacteria	Sphingomonadales	Sphingomonadaceae	Sphingomonas		16	0.0307787	0.256534
Bacteria	Fusobacteria	Fusobacteria	Fusobacteriales	Fusobacteriaceae	Fusobacterium	ulcerans	30	0.0577101	0.481
Bacteria	Proteobacteria	Gammaproteobacteria	Pseudomonadales	Pseudomonadaceae	Pseudomonas		205	0.394352	3.28684
Bacteria	Firmicutes	Clostridia	Clostridiales	Veillonellaceae	Zymophilus		10	0.0192367	0.160333
Bacteria	Bacteroidetes	Sphingobacteria	Sphingobacteriales	Sphingobacteriaceae	Sphingobacteriaceae	Pedobacter	17	0.0327024	0.272567
Bacteria	Firmicutes	Bacilli	Lactobacillales	Streptococcaceae	Lactococcus		16	0.0307787	0.256534
Bacteria	Tenericutes	Mollicutes	Acholeplasmatales	Acholeplasmataceae	Acholeplasma	pleciae	7	0.0134657	0.112233
Bacteria	Proteobacteria	Betaproteobacteria	Burkholderiales	Alcaligenaceae	Achromobacter		4	0.00769468	0.0641334
Bacteria	Proteobacteria	Alphaproteobacteria	Rhizobiales	Phyllobacteriaceae	Mesorhizobium		2	0.00384734	0.0320667
Bacteria	Firmicutes	Bacilli	Lactobacillales	Aerococcaceae	Eremococcus		7	0.0134657	0.112233
Bacteria	Proteobacteria	Gammaproteobacteria	Pseudomonadales	Moraxellaceae	Psychrobacter	cibarius	15	0.028855	0.2405
Bacteria	Proteobacteria	Gammaproteobacteria	Enterobacteriales	Enterobacteriaceae	Yersinia		4	0.00769468	0.0641334
Bacteria	Firmicutes	Clostridia	Clostridiales	Veillonellaceae	Acidaminococcus	intestini	2	0.00384734	0.0320667

[truncated: 77 more sheets: MCMA442_S15_L001, MCMA443_S16_L001, MCMA444_S17_L001, MCMA445_S18_L001, MCMA446_S19_L001, MCMA447_S20_L001, MCMA448_S21_L001, MCMA449_S23_L001, MCMA451_S24_L001, MCMA452_S25_L001, MCMA453_S26_L001, MCMA455_S27_L001, MCMA458_S28_L001, MCMA459_S29_L001, MCMA460_S30_L001, MCMA462_S31_L001, MCMA463_S32_L001, MCMA464_S33_L001, MCMA465_S34_L001, MCMA466_S35_L001 …]
